# Supplementary material for: Systematic chemical-genetic and chemical-chemical interaction datasets for prediction of compound synergism
Source: Sci Data. 2016 Nov 22;3:160095. doi: 10.1038/sdata.2016.95 (PMC5127411; doi:10.1038/sdata.2016.95)
Supplement: Supplementary file 1 [file sdata201695-isa1.zip]

Archive with 4 entries (4 files):
- i_Investigation.txt
- s_study_Tyers.txt
- a_CGM_Tyers.txt
- a_CM_Tyers.txt
