# Supplementary material for: Systematic chemical-genetic and chemical-chemical interaction datasets for prediction of compound synergism
Source: Sci Data. 2016 Nov 22;3:160095. doi: 10.1038/sdata.2016.95 (PMC5127411; doi:10.1038/sdata.2016.95)
Supplement: Supplementary file 1 [file sdata201695-isa1.zip › i_Investigation.txt]

# Investigation File generated for Scientific Data with Investigation File Authoring Tool version 0.1.0 on 07/10/2016 - This metadata file is CC0
ONTOLOGY SOURCE REFERENCE
Term Source Name	EFO	NCBITAXON	ERO	OBI	BAO
Term Source File	http://data.bioontology.org/ontologies/EFO	http://data.bioontology.org/ontologies/NCBITAXON	http://data.bioontology.org/ontologies/ERO	http://data.bioontology.org/ontologies/OBI	http://data.bioontology.org/ontologies/BAO
Term Source Version	2.75	2015AB	2013-08-02	2014-08-18	2.0
Term Source Description	Experimental Factor Ontology	National Center for Biotechnology Information (NCBI) Organismal Classification	Eagle-I Research Resource Ontology	Ontology for Biomedical Investigations	BioAssay Ontology
INVESTIGATION
Investigation Identifier
Investigation Title
Investigation Description
Investigation Submission Date
Investigation Public Release Date
INVESTIGATION PUBLICATIONS
Investigation PubMed ID
Investigation Publication DOI
Investigation Publication Author List
Investigation Publication Title
Investigation Publication Status
Investigation Publication Status Term Accession Number
Investigation Publication Status Term Source REF
INVESTIGATION CONTACTS
Investigation Person Last Name
Investigation Person Mid Initials
Investigation Person First Name
Investigation Person Address
Investigation Person Phone
Investigation Person Fax
Investigation Person Email
Investigation Person Affiliation
Investigation Person Roles
Investigation Person Roles Term Accession Number
Investigation Person Roles Term Source REF
STUDY
Study Identifier	10.1038/sdata.2016.95
Study Title	Systematic chemical-genetic and chemical-chemical interaction datasets for prediction of compound synergism
Study Submission Date	08/04/2016
Study Public Release Date	22/11/2016
Study Description	http://www.nature.com/articles/sdata201695#abstract
Study File Name	s_study_Tyers.txt
Comment[Subject Keywords]	///;//;//;//;//
Comment[Manuscript Licence]	CC BY-4.0
Comment[Experimental Metadata Licence]	CC0
Comment[Supplementary Information File Name]	
Comment[Supplementary Information File Type]	x-zip-compressed
Comment[Supplementary Information File URL]	http://www.nature.com/articles/sdata201695#supplementary-information
Comment[Data Repository]	PubChem;PubChem
Comment[Data Record Accession]	AID 1159603;AID 1159580
Comment[Data Record URI]	https://pubchem.ncbi.nlm.nih.gov/bioassay/1159603;https://pubchem.ncbi.nlm.nih.gov/bioassay/1159580
STUDY DESIGN DESCRIPTORS
Study Design Type	molecular interaction analysis objective	strain comparison design
Study Design Type Term Accession Number	ERO:0100220	OBI:0001464
Study Design Type Term Source REF	ERO	OBI
STUDY PUBLICATIONS
Study PubMed ID	""
Study Publication DOI	doi:10.1016/j.cels.2015.12.003
Study Publication Author List	""
Study Publication Title	""
Study Publication Status	published
Study Publication Status Term Accession Number	
Study Publication Status Term Source REF	
STUDY FACTORS
Study Factor Name	strain
Study Factor Type	selectively maintained organism
Study Factor Type Term Accession Number	OBI:0001185
Study Factor Type Term Source REF	OBI
STUDY ASSAYS
Study Assay Measurement Type	gene chemical interaction	chemical chemical interaction
Study Assay Measurement Type Term Accession Number	""	""
Study Assay Measurement Type Term Source REF	""	""
Study Assay Technology Type	compound library screening	compound library screening
Study Assay Technology Type Term Accession Number	ERO:0001686	ERO:0001686
Study Assay Technology Type Term Source REF	ERO	ERO
Study Assay Technology Platform	""	""
Study Assay File Name	a_CGM_Tyers.txt	a_CM_Tyers.txt
STUDY PROTOCOLS
Study Protocol Name	Compound libraries used to generate the CGM	Yeast strains used to generate the CGM and the CM	Generation of the Chemical Genetic Matrix	Statistical analysis of the CGM data	Selection of cryptagen compounds for the Cryptagen Matrix (CM)	Generation of the CM	Analysis of CM data
Study Protocol Type	compound library	selectively maintained organism	compound library screening	descriptive statistical calculation data transformation	selection	compound library screening	information processor function
Study Protocol Type Term Accession Number	BAO:0000648	OBI:0001185	ERO:0001686	OBI:0200184	OBI:0001928	ERO:0001686	OBI:0000392
Study Protocol Type Term Source REF	BAO	OBI	ERO	OBI	OBI	ERO	OBI
Study Protocol Description							
Study Protocol URI	""	""	""	""	""	""	""
Study Protocol Version							
Study Protocol Parameters Name	""	""	ORF	""	ORF	""	""
Study Protocol Parameters Name Term Accession Number	""	""	""	""	""	""	""
Study Protocol Parameters Name Term Source REF	""	""	""	""	""	""	""
Study Protocol Components Name	""	""	""	""	""	""	""
Study Protocol Components Type	""	""	""	""	""	""	""
Study Protocol Components Type Term Accession Number	""	""	""	""	""	""	""
Study Protocol Components Type Term Source REF	""	""	""	""	""	""	""
STUDY CONTACTS
Study Person Last Name	Wildenhain	Spitzer	Dolma	Jarvik	White	Roy	Griffiths	Bellows	Wright	Tyers
Study Person First Name	Jan	Michaela	Sonam	Nick	Rachel	Marcia	Emma	David S.	Gerard D.	Mike
Study Person Mid Initials										
Study Person Email	""	""	""	""	""	""	""	""	""	md.tyers@umontreal.ca
Study Person Phone										
Study Person Fax										
Study Person Address										
Study Person Affiliation	Wellcome Trust Centre for Cell Biology, University of Edinburgh, Edinburgh EH9 3JR, UK	Wellcome Trust Centre for Cell Biology, University of Edinburgh, Edinburgh EH9 3JR, UK	Lunenfeld-Tanenbaum Research Institute, Mount Sinai Hospital, Toronto, Ontario, Canada M5G 1X5	Lunenfeld-Tanenbaum Research Institute, Mount Sinai Hospital, Toronto, Ontario, Canada M5G 1X5	Wellcome Trust Centre for Cell Biology, University of Edinburgh, Edinburgh EH9 3JR, UK	Wellcome Trust Centre for Cell Biology, University of Edinburgh, Edinburgh EH9 3JR, UK	Michael G. DeGroote Institute for Infectious Disease Research, McMaster University, Hamilton, Ontario, Canada L8N 3Z5	Lunenfeld-Tanenbaum Research Institute, Mount Sinai Hospital, Toronto, Ontario, Canada M5G 1X5	Michael G. DeGroote Institute for Infectious Disease Research, McMaster University, Hamilton, Ontario, Canada L8N 3Z5	Wellcome Trust Centre for Cell Biology, University of Edinburgh, Edinburgh EH9 3JR, UK
Study Person Roles										
Study Person Roles Term Accession Number										
Study Person Roles Term Source REF										
Comment[Study Person ORCID]										
Comment[Funder]										
Comment[FundRef ID]										
Comment[Funder Term Source REF]										
Comment[Grant Identifier]										
