# Supplementary material for: Systematic chemical-genetic and chemical-chemical interaction datasets for prediction of compound synergism
Source: Sci Data. 2016 Nov 22;3:160095. doi: 10.1038/sdata.2016.95 (PMC5127411; doi:10.1038/sdata.2016.95)
Supplement: Supplementary file 1 [file sdata201695-isa1.zip › s_study_Tyers.txt]

Source Name	Material Type	Term Source REF	Term Accession Number	Characteristics[organism]	Term Source REF	Term Accession Number	Protocol REF	Sample Name	Factor Value[strain]
LOPAC, Sigma	compound library	EFO	EFO:0007569				Compound libraries used to generate the CGM	LOPAC
Hitskit 1000, Ryan Scientific	compound library	EFO	EFO:0007569				Compound libraries used to generate the CGM	Hitskit 1000
Spectrum Collection, MicroSource Discovery Systems Inc	compound library	EFO	EFO:0007569				Compound libraries used to generate the CGM	Spectrum
compound synthetic library, Ryan Scientific	compound library	EFO	EFO:0007569				Compound libraries used to generate the CGM	Bioactive 1
compound synthetic library, Ryan Scientific	compound library	EFO	EFO:0007569				Compound libraries used to generate the CGM	Bioactive 2
Euroscarf deletion collection	strain	EFO	EFO:0005135	Saccharomyces cerevisiae	NCBITAXON	NCBITaxon:4932	Yeast strains used to generate the CGM and the CM	CGM	BY4741
Euroscarf deletion collection	strain	EFO	EFO:0005135	Saccharomyces cerevisiae	NCBITAXON	NCBITaxon:4932	Yeast strains used to generate the CGM and the CM	CM	MT2481
