# Supplementary material for: Systematic chemical-genetic and chemical-chemical interaction datasets for prediction of compound synergism
Source: Sci Data. 2016 Nov 22;3:160095. doi: 10.1038/sdata.2016.95 (PMC5127411; doi:10.1038/sdata.2016.95)
Supplement: Supplementary file 1 [file sdata201695-isa1.zip › a_CGM_Tyers.txt]

Sample Name	Protocol REF	Parameter Value[ORF]	Assay Name	Raw Data File	Comment[Data Repository]	Comment[Data Record Accession]	Comment[Data Record URI]	Protocol REF	Derived Data File	Comment[Data Repository]	Comment[Data Record Accession]	Comment[Data Record URI]	Factor Value[strain]
LOPAC	Generation of the Chemical Genetic Matrix	YPL241C	LOPAC_YPL241C	AID 1159580	NCBI PubChem BioAssay	AID 1159580	https://pubchem.ncbi.nlm.nih.gov/bioassay/1159580	Statistical analysis of the CGM data	AID 1159580	NCBI PubChem BioAssay	AID 1159580	https://pubchem.ncbi.nlm.nih.gov/bioassay/1159580	BY4741
LOPAC	Generation of the Chemical Genetic Matrix	YAL040C	LOPAC_YAL040C	AID 1159580	NCBI PubChem BioAssay	AID 1159580	https://pubchem.ncbi.nlm.nih.gov/bioassay/1159580	Statistical analysis of the CGM data	AID 1159580	NCBI PubChem BioAssay	AID 1159580	https://pubchem.ncbi.nlm.nih.gov/bioassay/1159580	BY4741
LOPAC	Generation of the Chemical Genetic Matrix	YAL013W	LOPAC_YAL013W	AID 1159580	NCBI PubChem BioAssay	AID 1159580	https://pubchem.ncbi.nlm.nih.gov/bioassay/1159580	Statistical analysis of the CGM data	AID 1159580	NCBI PubChem BioAssay	AID 1159580	https://pubchem.ncbi.nlm.nih.gov/bioassay/1159580	BY4741
LOPAC	Generation of the Chemical Genetic Matrix	YDR363W	LOPAC_YDR363W	AID 1159580	NCBI PubChem BioAssay	AID 1159580	https://pubchem.ncbi.nlm.nih.gov/bioassay/1159580	Statistical analysis of the CGM data	AID 1159580	NCBI PubChem BioAssay	AID 1159580	https://pubchem.ncbi.nlm.nih.gov/bioassay/1159580	BY4741
LOPAC	Generation of the Chemical Genetic Matrix	YMR307W	LOPAC_YMR307W	AID 1159580	NCBI PubChem BioAssay	AID 1159580	https://pubchem.ncbi.nlm.nih.gov/bioassay/1159580	Statistical analysis of the CGM data	AID 1159580	NCBI PubChem BioAssay	AID 1159580	https://pubchem.ncbi.nlm.nih.gov/bioassay/1159580	BY4741
LOPAC	Generation of the Chemical Genetic Matrix	YNL153C	LOPAC_YNL153C	AID 1159580	NCBI PubChem BioAssay	AID 1159580	https://pubchem.ncbi.nlm.nih.gov/bioassay/1159580	Statistical analysis of the CGM data	AID 1159580	NCBI PubChem BioAssay	AID 1159580	https://pubchem.ncbi.nlm.nih.gov/bioassay/1159580	BY4741
LOPAC	Generation of the Chemical Genetic Matrix	YJR075W	LOPAC_YJR075W	AID 1159580	NCBI PubChem BioAssay	AID 1159580	https://pubchem.ncbi.nlm.nih.gov/bioassay/1159580	Statistical analysis of the CGM data	AID 1159580	NCBI PubChem BioAssay	AID 1159580	https://pubchem.ncbi.nlm.nih.gov/bioassay/1159580	BY4741
LOPAC	Generation of the Chemical Genetic Matrix	YNL322C	LOPAC_YNL322C	AID 1159580	NCBI PubChem BioAssay	AID 1159580	https://pubchem.ncbi.nlm.nih.gov/bioassay/1159580	Statistical analysis of the CGM data	AID 1159580	NCBI PubChem BioAssay	AID 1159580	https://pubchem.ncbi.nlm.nih.gov/bioassay/1159580	BY4741
LOPAC	Generation of the Chemical Genetic Matrix	YPL055C	LOPAC_YPL055C	AID 1159580	NCBI PubChem BioAssay	AID 1159580	https://pubchem.ncbi.nlm.nih.gov/bioassay/1159580	Statistical analysis of the CGM data	AID 1159580	NCBI PubChem BioAssay	AID 1159580	https://pubchem.ncbi.nlm.nih.gov/bioassay/1159580	BY4741
LOPAC	Generation of the Chemical Genetic Matrix	YCL061C	LOPAC_YCL061C	AID 1159580	NCBI PubChem BioAssay	AID 1159580	https://pubchem.ncbi.nlm.nih.gov/bioassay/1159580	Statistical analysis of the CGM data	AID 1159580	NCBI PubChem BioAssay	AID 1159580	https://pubchem.ncbi.nlm.nih.gov/bioassay/1159580	BY4741
LOPAC	Generation of the Chemical Genetic Matrix	YNL175C	LOPAC_YNL175C	AID 1159580	NCBI PubChem BioAssay	AID 1159580	https://pubchem.ncbi.nlm.nih.gov/bioassay/1159580	Statistical analysis of the CGM data	AID 1159580	NCBI PubChem BioAssay	AID 1159580	https://pubchem.ncbi.nlm.nih.gov/bioassay/1159580	BY4741
LOPAC	Generation of the Chemical Genetic Matrix	YER002W	LOPAC_YER002W	AID 1159580	NCBI PubChem BioAssay	AID 1159580	https://pubchem.ncbi.nlm.nih.gov/bioassay/1159580	Statistical analysis of the CGM data	AID 1159580	NCBI PubChem BioAssay	AID 1159580	https://pubchem.ncbi.nlm.nih.gov/bioassay/1159580	BY4741
LOPAC	Generation of the Chemical Genetic Matrix	YDR150W	LOPAC_YDR150W	AID 1159580	NCBI PubChem BioAssay	AID 1159580	https://pubchem.ncbi.nlm.nih.gov/bioassay/1159580	Statistical analysis of the CGM data	AID 1159580	NCBI PubChem BioAssay	AID 1159580	https://pubchem.ncbi.nlm.nih.gov/bioassay/1159580	BY4741
LOPAC	Generation of the Chemical Genetic Matrix	YGR078C	LOPAC_YGR078C	AID 1159580	NCBI PubChem BioAssay	AID 1159580	https://pubchem.ncbi.nlm.nih.gov/bioassay/1159580	Statistical analysis of the CGM data	AID 1159580	NCBI PubChem BioAssay	AID 1159580	https://pubchem.ncbi.nlm.nih.gov/bioassay/1159580	BY4741
LOPAC	Generation of the Chemical Genetic Matrix	YMR263W	LOPAC_YMR263W	AID 1159580	NCBI PubChem BioAssay	AID 1159580	https://pubchem.ncbi.nlm.nih.gov/bioassay/1159580	Statistical analysis of the CGM data	AID 1159580	NCBI PubChem BioAssay	AID 1159580	https://pubchem.ncbi.nlm.nih.gov/bioassay/1159580	BY4741
LOPAC	Generation of the Chemical Genetic Matrix	pdr1deltapdr3delta	LOPAC_pdr1deltapdr3delta	AID 1159580	NCBI PubChem BioAssay	AID 1159580	https://pubchem.ncbi.nlm.nih.gov/bioassay/1159580	Statistical analysis of the CGM data	AID 1159580	NCBI PubChem BioAssay	AID 1159580	https://pubchem.ncbi.nlm.nih.gov/bioassay/1159580	BY4741
LOPAC	Generation of the Chemical Genetic Matrix	YGR229C	LOPAC_YGR229C	AID 1159580	NCBI PubChem BioAssay	AID 1159580	https://pubchem.ncbi.nlm.nih.gov/bioassay/1159580	Statistical analysis of the CGM data	AID 1159580	NCBI PubChem BioAssay	AID 1159580	https://pubchem.ncbi.nlm.nih.gov/bioassay/1159580	BY4741
LOPAC	Generation of the Chemical Genetic Matrix	YNL224C	LOPAC_YNL224C	AID 1159580	NCBI PubChem BioAssay	AID 1159580	https://pubchem.ncbi.nlm.nih.gov/bioassay/1159580	Statistical analysis of the CGM data	AID 1159580	NCBI PubChem BioAssay	AID 1159580	https://pubchem.ncbi.nlm.nih.gov/bioassay/1159580	BY4741
LOPAC	Generation of the Chemical Genetic Matrix	YNL128W	LOPAC_YNL128W	AID 1159580	NCBI PubChem BioAssay	AID 1159580	https://pubchem.ncbi.nlm.nih.gov/bioassay/1159580	Statistical analysis of the CGM data	AID 1159580	NCBI PubChem BioAssay	AID 1159580	https://pubchem.ncbi.nlm.nih.gov/bioassay/1159580	BY4741
LOPAC	Generation of the Chemical Genetic Matrix	YNL197C	LOPAC_YNL197C	AID 1159580	NCBI PubChem BioAssay	AID 1159580	https://pubchem.ncbi.nlm.nih.gov/bioassay/1159580	Statistical analysis of the CGM data	AID 1159580	NCBI PubChem BioAssay	AID 1159580	https://pubchem.ncbi.nlm.nih.gov/bioassay/1159580	BY4741
LOPAC	Generation of the Chemical Genetic Matrix	YOR083W	LOPAC_YOR083W	AID 1159580	NCBI PubChem BioAssay	AID 1159580	https://pubchem.ncbi.nlm.nih.gov/bioassay/1159580	Statistical analysis of the CGM data	AID 1159580	NCBI PubChem BioAssay	AID 1159580	https://pubchem.ncbi.nlm.nih.gov/bioassay/1159580	BY4741
LOPAC	Generation of the Chemical Genetic Matrix	BY4741	LOPAC_BY4741	AID 1159580	NCBI PubChem BioAssay	AID 1159580	https://pubchem.ncbi.nlm.nih.gov/bioassay/1159580	Statistical analysis of the CGM data	AID 1159580	NCBI PubChem BioAssay	AID 1159580	https://pubchem.ncbi.nlm.nih.gov/bioassay/1159580	BY4741
Hitskit 1000	Generation of the Chemical Genetic Matrix	YNR030W	Hitskit 1000_YNR030W	AID 1159580	NCBI PubChem BioAssay	AID 1159580	https://pubchem.ncbi.nlm.nih.gov/bioassay/1159580	Statistical analysis of the CGM data	AID 1159580	NCBI PubChem BioAssay	AID 1159580	https://pubchem.ncbi.nlm.nih.gov/bioassay/1159580	BY4741
Hitskit 1000	Generation of the Chemical Genetic Matrix	YLR085C	Hitskit 1000_YLR085C	AID 1159580	NCBI PubChem BioAssay	AID 1159580	https://pubchem.ncbi.nlm.nih.gov/bioassay/1159580	Statistical analysis of the CGM data	AID 1159580	NCBI PubChem BioAssay	AID 1159580	https://pubchem.ncbi.nlm.nih.gov/bioassay/1159580	BY4741
Hitskit 1000	Generation of the Chemical Genetic Matrix	YPL241C	Hitskit 1000_YPL241C	AID 1159580	NCBI PubChem BioAssay	AID 1159580	https://pubchem.ncbi.nlm.nih.gov/bioassay/1159580	Statistical analysis of the CGM data	AID 1159580	NCBI PubChem BioAssay	AID 1159580	https://pubchem.ncbi.nlm.nih.gov/bioassay/1159580	BY4741
Hitskit 1000	Generation of the Chemical Genetic Matrix	YEL061C	Hitskit 1000_YEL061C	AID 1159580	NCBI PubChem BioAssay	AID 1159580	https://pubchem.ncbi.nlm.nih.gov/bioassay/1159580	Statistical analysis of the CGM data	AID 1159580	NCBI PubChem BioAssay	AID 1159580	https://pubchem.ncbi.nlm.nih.gov/bioassay/1159580	BY4741
Hitskit 1000	Generation of the Chemical Genetic Matrix	YNL298W	Hitskit 1000_YNL298W	AID 1159580	NCBI PubChem BioAssay	AID 1159580	https://pubchem.ncbi.nlm.nih.gov/bioassay/1159580	Statistical analysis of the CGM data	AID 1159580	NCBI PubChem BioAssay	AID 1159580	https://pubchem.ncbi.nlm.nih.gov/bioassay/1159580	BY4741
Hitskit 1000	Generation of the Chemical Genetic Matrix	YKL190W	Hitskit 1000_YKL190W	AID 1159580	NCBI PubChem BioAssay	AID 1159580	https://pubchem.ncbi.nlm.nih.gov/bioassay/1159580	Statistical analysis of the CGM data	AID 1159580	NCBI PubChem BioAssay	AID 1159580	https://pubchem.ncbi.nlm.nih.gov/bioassay/1159580	BY4741
Hitskit 1000	Generation of the Chemical Genetic Matrix	YPR135W	Hitskit 1000_YPR135W	AID 1159580	NCBI PubChem BioAssay	AID 1159580	https://pubchem.ncbi.nlm.nih.gov/bioassay/1159580	Statistical analysis of the CGM data	AID 1159580	NCBI PubChem BioAssay	AID 1159580	https://pubchem.ncbi.nlm.nih.gov/bioassay/1159580	BY4741
Hitskit 1000	Generation of the Chemical Genetic Matrix	YAL013W	Hitskit 1000_YAL013W	AID 1159580	NCBI PubChem BioAssay	AID 1159580	https://pubchem.ncbi.nlm.nih.gov/bioassay/1159580	Statistical analysis of the CGM data	AID 1159580	NCBI PubChem BioAssay	AID 1159580	https://pubchem.ncbi.nlm.nih.gov/bioassay/1159580	BY4741
Hitskit 1000	Generation of the Chemical Genetic Matrix	YDL101C	Hitskit 1000_YDL101C	AID 1159580	NCBI PubChem BioAssay	AID 1159580	https://pubchem.ncbi.nlm.nih.gov/bioassay/1159580	Statistical analysis of the CGM data	AID 1159580	NCBI PubChem BioAssay	AID 1159580	https://pubchem.ncbi.nlm.nih.gov/bioassay/1159580	BY4741
Hitskit 1000	Generation of the Chemical Genetic Matrix	YMR219W	Hitskit 1000_YMR219W	AID 1159580	NCBI PubChem BioAssay	AID 1159580	https://pubchem.ncbi.nlm.nih.gov/bioassay/1159580	Statistical analysis of the CGM data	AID 1159580	NCBI PubChem BioAssay	AID 1159580	https://pubchem.ncbi.nlm.nih.gov/bioassay/1159580	BY4741
Hitskit 1000	Generation of the Chemical Genetic Matrix	YMR307W	Hitskit 1000_YMR307W	AID 1159580	NCBI PubChem BioAssay	AID 1159580	https://pubchem.ncbi.nlm.nih.gov/bioassay/1159580	Statistical analysis of the CGM data	AID 1159580	NCBI PubChem BioAssay	AID 1159580	https://pubchem.ncbi.nlm.nih.gov/bioassay/1159580	BY4741
Hitskit 1000	Generation of the Chemical Genetic Matrix	YNL153C	Hitskit 1000_YNL153C	AID 1159580	NCBI PubChem BioAssay	AID 1159580	https://pubchem.ncbi.nlm.nih.gov/bioassay/1159580	Statistical analysis of the CGM data	AID 1159580	NCBI PubChem BioAssay	AID 1159580	https://pubchem.ncbi.nlm.nih.gov/bioassay/1159580	BY4741
Hitskit 1000	Generation of the Chemical Genetic Matrix	YML094W	Hitskit 1000_YML094W	AID 1159580	NCBI PubChem BioAssay	AID 1159580	https://pubchem.ncbi.nlm.nih.gov/bioassay/1159580	Statistical analysis of the CGM data	AID 1159580	NCBI PubChem BioAssay	AID 1159580	https://pubchem.ncbi.nlm.nih.gov/bioassay/1159580	BY4741
Hitskit 1000	Generation of the Chemical Genetic Matrix	YJR075W	Hitskit 1000_YJR075W	AID 1159580	NCBI PubChem BioAssay	AID 1159580	https://pubchem.ncbi.nlm.nih.gov/bioassay/1159580	Statistical analysis of the CGM data	AID 1159580	NCBI PubChem BioAssay	AID 1159580	https://pubchem.ncbi.nlm.nih.gov/bioassay/1159580	BY4741
Hitskit 1000	Generation of the Chemical Genetic Matrix	YNL322C	Hitskit 1000_YNL322C	AID 1159580	NCBI PubChem BioAssay	AID 1159580	https://pubchem.ncbi.nlm.nih.gov/bioassay/1159580	Statistical analysis of the CGM data	AID 1159580	NCBI PubChem BioAssay	AID 1159580	https://pubchem.ncbi.nlm.nih.gov/bioassay/1159580	BY4741
Hitskit 1000	Generation of the Chemical Genetic Matrix	YPL055C	Hitskit 1000_YPL055C	AID 1159580	NCBI PubChem BioAssay	AID 1159580	https://pubchem.ncbi.nlm.nih.gov/bioassay/1159580	Statistical analysis of the CGM data	AID 1159580	NCBI PubChem BioAssay	AID 1159580	https://pubchem.ncbi.nlm.nih.gov/bioassay/1159580	BY4741
Hitskit 1000	Generation of the Chemical Genetic Matrix	YCL061C	Hitskit 1000_YCL061C	AID 1159580	NCBI PubChem BioAssay	AID 1159580	https://pubchem.ncbi.nlm.nih.gov/bioassay/1159580	Statistical analysis of the CGM data	AID 1159580	NCBI PubChem BioAssay	AID 1159580	https://pubchem.ncbi.nlm.nih.gov/bioassay/1159580	BY4741
Hitskit 1000	Generation of the Chemical Genetic Matrix	YDR150W	Hitskit 1000_YDR150W	AID 1159580	NCBI PubChem BioAssay	AID 1159580	https://pubchem.ncbi.nlm.nih.gov/bioassay/1159580	Statistical analysis of the CGM data	AID 1159580	NCBI PubChem BioAssay	AID 1159580	https://pubchem.ncbi.nlm.nih.gov/bioassay/1159580	BY4741
Hitskit 1000	Generation of the Chemical Genetic Matrix	YGR078C	Hitskit 1000_YGR078C	AID 1159580	NCBI PubChem BioAssay	AID 1159580	https://pubchem.ncbi.nlm.nih.gov/bioassay/1159580	Statistical analysis of the CGM data	AID 1159580	NCBI PubChem BioAssay	AID 1159580	https://pubchem.ncbi.nlm.nih.gov/bioassay/1159580	BY4741
Hitskit 1000	Generation of the Chemical Genetic Matrix	YJR043C	Hitskit 1000_YJR043C	AID 1159580	NCBI PubChem BioAssay	AID 1159580	https://pubchem.ncbi.nlm.nih.gov/bioassay/1159580	Statistical analysis of the CGM data	AID 1159580	NCBI PubChem BioAssay	AID 1159580	https://pubchem.ncbi.nlm.nih.gov/bioassay/1159580	BY4741
Hitskit 1000	Generation of the Chemical Genetic Matrix	YDL134C	Hitskit 1000_YDL134C	AID 1159580	NCBI PubChem BioAssay	AID 1159580	https://pubchem.ncbi.nlm.nih.gov/bioassay/1159580	Statistical analysis of the CGM data	AID 1159580	NCBI PubChem BioAssay	AID 1159580	https://pubchem.ncbi.nlm.nih.gov/bioassay/1159580	BY4741
Hitskit 1000	Generation of the Chemical Genetic Matrix	YLR039C	Hitskit 1000_YLR039C	AID 1159580	NCBI PubChem BioAssay	AID 1159580	https://pubchem.ncbi.nlm.nih.gov/bioassay/1159580	Statistical analysis of the CGM data	AID 1159580	NCBI PubChem BioAssay	AID 1159580	https://pubchem.ncbi.nlm.nih.gov/bioassay/1159580	BY4741
Hitskit 1000	Generation of the Chemical Genetic Matrix	YBR229C	Hitskit 1000_YBR229C	AID 1159580	NCBI PubChem BioAssay	AID 1159580	https://pubchem.ncbi.nlm.nih.gov/bioassay/1159580	Statistical analysis of the CGM data	AID 1159580	NCBI PubChem BioAssay	AID 1159580	https://pubchem.ncbi.nlm.nih.gov/bioassay/1159580	BY4741
Hitskit 1000	Generation of the Chemical Genetic Matrix	YMR263W	Hitskit 1000_YMR263W	AID 1159580	NCBI PubChem BioAssay	AID 1159580	https://pubchem.ncbi.nlm.nih.gov/bioassay/1159580	Statistical analysis of the CGM data	AID 1159580	NCBI PubChem BioAssay	AID 1159580	https://pubchem.ncbi.nlm.nih.gov/bioassay/1159580	BY4741
Hitskit 1000	Generation of the Chemical Genetic Matrix	pdr1deltapdr3delta	Hitskit 1000_pdr1deltapdr3delta	AID 1159580	NCBI PubChem BioAssay	AID 1159580	https://pubchem.ncbi.nlm.nih.gov/bioassay/1159580	Statistical analysis of the CGM data	AID 1159580	NCBI PubChem BioAssay	AID 1159580	https://pubchem.ncbi.nlm.nih.gov/bioassay/1159580	BY4741
Hitskit 1000	Generation of the Chemical Genetic Matrix	YLR058C	Hitskit 1000_YLR058C	AID 1159580	NCBI PubChem BioAssay	AID 1159580	https://pubchem.ncbi.nlm.nih.gov/bioassay/1159580	Statistical analysis of the CGM data	AID 1159580	NCBI PubChem BioAssay	AID 1159580	https://pubchem.ncbi.nlm.nih.gov/bioassay/1159580	BY4741
Hitskit 1000	Generation of the Chemical Genetic Matrix	YHR030C	Hitskit 1000_YHR030C	AID 1159580	NCBI PubChem BioAssay	AID 1159580	https://pubchem.ncbi.nlm.nih.gov/bioassay/1159580	Statistical analysis of the CGM data	AID 1159580	NCBI PubChem BioAssay	AID 1159580	https://pubchem.ncbi.nlm.nih.gov/bioassay/1159580	BY4741
Hitskit 1000	Generation of the Chemical Genetic Matrix	YGR229C	Hitskit 1000_YGR229C	AID 1159580	NCBI PubChem BioAssay	AID 1159580	https://pubchem.ncbi.nlm.nih.gov/bioassay/1159580	Statistical analysis of the CGM data	AID 1159580	NCBI PubChem BioAssay	AID 1159580	https://pubchem.ncbi.nlm.nih.gov/bioassay/1159580	BY4741
Hitskit 1000	Generation of the Chemical Genetic Matrix	YJL187C	Hitskit 1000_YJL187C	AID 1159580	NCBI PubChem BioAssay	AID 1159580	https://pubchem.ncbi.nlm.nih.gov/bioassay/1159580	Statistical analysis of the CGM data	AID 1159580	NCBI PubChem BioAssay	AID 1159580	https://pubchem.ncbi.nlm.nih.gov/bioassay/1159580	BY4741
Hitskit 1000	Generation of the Chemical Genetic Matrix	YNL128W	Hitskit 1000_YNL128W	AID 1159580	NCBI PubChem BioAssay	AID 1159580	https://pubchem.ncbi.nlm.nih.gov/bioassay/1159580	Statistical analysis of the CGM data	AID 1159580	NCBI PubChem BioAssay	AID 1159580	https://pubchem.ncbi.nlm.nih.gov/bioassay/1159580	BY4741
Hitskit 1000	Generation of the Chemical Genetic Matrix	YOL006C	Hitskit 1000_YOL006C	AID 1159580	NCBI PubChem BioAssay	AID 1159580	https://pubchem.ncbi.nlm.nih.gov/bioassay/1159580	Statistical analysis of the CGM data	AID 1159580	NCBI PubChem BioAssay	AID 1159580	https://pubchem.ncbi.nlm.nih.gov/bioassay/1159580	BY4741
Hitskit 1000	Generation of the Chemical Genetic Matrix	BY4741	Hitskit 1000_BY4741	AID 1159580	NCBI PubChem BioAssay	AID 1159580	https://pubchem.ncbi.nlm.nih.gov/bioassay/1159580	Statistical analysis of the CGM data	AID 1159580	NCBI PubChem BioAssay	AID 1159580	https://pubchem.ncbi.nlm.nih.gov/bioassay/1159580	BY4741
Hitskit 1000	Generation of the Chemical Genetic Matrix	YHR087W	Hitskit 1000_YHR087W	AID 1159580	NCBI PubChem BioAssay	AID 1159580	https://pubchem.ncbi.nlm.nih.gov/bioassay/1159580	Statistical analysis of the CGM data	AID 1159580	NCBI PubChem BioAssay	AID 1159580	https://pubchem.ncbi.nlm.nih.gov/bioassay/1159580	BY4741
Hitskit 1000	Generation of the Chemical Genetic Matrix	YLR262C	Hitskit 1000_YLR262C	AID 1159580	NCBI PubChem BioAssay	AID 1159580	https://pubchem.ncbi.nlm.nih.gov/bioassay/1159580	Statistical analysis of the CGM data	AID 1159580	NCBI PubChem BioAssay	AID 1159580	https://pubchem.ncbi.nlm.nih.gov/bioassay/1159580	BY4741
Spectrum	Generation of the Chemical Genetic Matrix	YLR027C	Spectrum_YLR027C	AID 1159580	NCBI PubChem BioAssay	AID 1159580	https://pubchem.ncbi.nlm.nih.gov/bioassay/1159580	Statistical analysis of the CGM data	AID 1159580	NCBI PubChem BioAssay	AID 1159580	https://pubchem.ncbi.nlm.nih.gov/bioassay/1159580	BY4741
Spectrum	Generation of the Chemical Genetic Matrix	YCR088W	Spectrum_YCR088W	AID 1159580	NCBI PubChem BioAssay	AID 1159580	https://pubchem.ncbi.nlm.nih.gov/bioassay/1159580	Statistical analysis of the CGM data	AID 1159580	NCBI PubChem BioAssay	AID 1159580	https://pubchem.ncbi.nlm.nih.gov/bioassay/1159580	BY4741
Spectrum	Generation of the Chemical Genetic Matrix	YLR102C	Spectrum_YLR102C	AID 1159580	NCBI PubChem BioAssay	AID 1159580	https://pubchem.ncbi.nlm.nih.gov/bioassay/1159580	Statistical analysis of the CGM data	AID 1159580	NCBI PubChem BioAssay	AID 1159580	https://pubchem.ncbi.nlm.nih.gov/bioassay/1159580	BY4741
Spectrum	Generation of the Chemical Genetic Matrix	YLR370C	Spectrum_YLR370C	AID 1159580	NCBI PubChem BioAssay	AID 1159580	https://pubchem.ncbi.nlm.nih.gov/bioassay/1159580	Statistical analysis of the CGM data	AID 1159580	NCBI PubChem BioAssay	AID 1159580	https://pubchem.ncbi.nlm.nih.gov/bioassay/1159580	BY4741
Spectrum	Generation of the Chemical Genetic Matrix	YHR013C	Spectrum_YHR013C	AID 1159580	NCBI PubChem BioAssay	AID 1159580	https://pubchem.ncbi.nlm.nih.gov/bioassay/1159580	Statistical analysis of the CGM data	AID 1159580	NCBI PubChem BioAssay	AID 1159580	https://pubchem.ncbi.nlm.nih.gov/bioassay/1159580	BY4741
Spectrum	Generation of the Chemical Genetic Matrix	YDL192W	Spectrum_YDL192W	AID 1159580	NCBI PubChem BioAssay	AID 1159580	https://pubchem.ncbi.nlm.nih.gov/bioassay/1159580	Statistical analysis of the CGM data	AID 1159580	NCBI PubChem BioAssay	AID 1159580	https://pubchem.ncbi.nlm.nih.gov/bioassay/1159580	BY4741
Spectrum	Generation of the Chemical Genetic Matrix	YPL051W	Spectrum_YPL051W	AID 1159580	NCBI PubChem BioAssay	AID 1159580	https://pubchem.ncbi.nlm.nih.gov/bioassay/1159580	Statistical analysis of the CGM data	AID 1159580	NCBI PubChem BioAssay	AID 1159580	https://pubchem.ncbi.nlm.nih.gov/bioassay/1159580	BY4741
Spectrum	Generation of the Chemical Genetic Matrix	YHR129C	Spectrum_YHR129C	AID 1159580	NCBI PubChem BioAssay	AID 1159580	https://pubchem.ncbi.nlm.nih.gov/bioassay/1159580	Statistical analysis of the CGM data	AID 1159580	NCBI PubChem BioAssay	AID 1159580	https://pubchem.ncbi.nlm.nih.gov/bioassay/1159580	BY4741
Spectrum	Generation of the Chemical Genetic Matrix	YDR101C	Spectrum_YDR101C	AID 1159580	NCBI PubChem BioAssay	AID 1159580	https://pubchem.ncbi.nlm.nih.gov/bioassay/1159580	Statistical analysis of the CGM data	AID 1159580	NCBI PubChem BioAssay	AID 1159580	https://pubchem.ncbi.nlm.nih.gov/bioassay/1159580	BY4741
Spectrum	Generation of the Chemical Genetic Matrix	YJL115W	Spectrum_YJL115W	AID 1159580	NCBI PubChem BioAssay	AID 1159580	https://pubchem.ncbi.nlm.nih.gov/bioassay/1159580	Statistical analysis of the CGM data	AID 1159580	NCBI PubChem BioAssay	AID 1159580	https://pubchem.ncbi.nlm.nih.gov/bioassay/1159580	BY4741
Spectrum	Generation of the Chemical Genetic Matrix	YPL078C	Spectrum_YPL078C	AID 1159580	NCBI PubChem BioAssay	AID 1159580	https://pubchem.ncbi.nlm.nih.gov/bioassay/1159580	Statistical analysis of the CGM data	AID 1159580	NCBI PubChem BioAssay	AID 1159580	https://pubchem.ncbi.nlm.nih.gov/bioassay/1159580	BY4741
Spectrum	Generation of the Chemical Genetic Matrix	YJL095W	Spectrum_YJL095W	AID 1159580	NCBI PubChem BioAssay	AID 1159580	https://pubchem.ncbi.nlm.nih.gov/bioassay/1159580	Statistical analysis of the CGM data	AID 1159580	NCBI PubChem BioAssay	AID 1159580	https://pubchem.ncbi.nlm.nih.gov/bioassay/1159580	BY4741
Spectrum	Generation of the Chemical Genetic Matrix	YER167W	Spectrum_YER167W	AID 1159580	NCBI PubChem BioAssay	AID 1159580	https://pubchem.ncbi.nlm.nih.gov/bioassay/1159580	Statistical analysis of the CGM data	AID 1159580	NCBI PubChem BioAssay	AID 1159580	https://pubchem.ncbi.nlm.nih.gov/bioassay/1159580	BY4741
Spectrum	Generation of the Chemical Genetic Matrix	YER155C	Spectrum_YER155C	AID 1159580	NCBI PubChem BioAssay	AID 1159580	https://pubchem.ncbi.nlm.nih.gov/bioassay/1159580	Statistical analysis of the CGM data	AID 1159580	NCBI PubChem BioAssay	AID 1159580	https://pubchem.ncbi.nlm.nih.gov/bioassay/1159580	BY4741
Spectrum	Generation of the Chemical Genetic Matrix	YCL029C	Spectrum_YCL029C	AID 1159580	NCBI PubChem BioAssay	AID 1159580	https://pubchem.ncbi.nlm.nih.gov/bioassay/1159580	Statistical analysis of the CGM data	AID 1159580	NCBI PubChem BioAssay	AID 1159580	https://pubchem.ncbi.nlm.nih.gov/bioassay/1159580	BY4741
Spectrum	Generation of the Chemical Genetic Matrix	YER016W	Spectrum_YER016W	AID 1159580	NCBI PubChem BioAssay	AID 1159580	https://pubchem.ncbi.nlm.nih.gov/bioassay/1159580	Statistical analysis of the CGM data	AID 1159580	NCBI PubChem BioAssay	AID 1159580	https://pubchem.ncbi.nlm.nih.gov/bioassay/1159580	BY4741
Spectrum	Generation of the Chemical Genetic Matrix	YNL271C	Spectrum_YNL271C	AID 1159580	NCBI PubChem BioAssay	AID 1159580	https://pubchem.ncbi.nlm.nih.gov/bioassay/1159580	Statistical analysis of the CGM data	AID 1159580	NCBI PubChem BioAssay	AID 1159580	https://pubchem.ncbi.nlm.nih.gov/bioassay/1159580	BY4741
Spectrum	Generation of the Chemical Genetic Matrix	YNL233W	Spectrum_YNL233W	AID 1159580	NCBI PubChem BioAssay	AID 1159580	https://pubchem.ncbi.nlm.nih.gov/bioassay/1159580	Statistical analysis of the CGM data	AID 1159580	NCBI PubChem BioAssay	AID 1159580	https://pubchem.ncbi.nlm.nih.gov/bioassay/1159580	BY4741
Spectrum	Generation of the Chemical Genetic Matrix	YDL074C	Spectrum_YDL074C	AID 1159580	NCBI PubChem BioAssay	AID 1159580	https://pubchem.ncbi.nlm.nih.gov/bioassay/1159580	Statistical analysis of the CGM data	AID 1159580	NCBI PubChem BioAssay	AID 1159580	https://pubchem.ncbi.nlm.nih.gov/bioassay/1159580	BY4741
Spectrum	Generation of the Chemical Genetic Matrix	YAL021C	Spectrum_YAL021C	AID 1159580	NCBI PubChem BioAssay	AID 1159580	https://pubchem.ncbi.nlm.nih.gov/bioassay/1159580	Statistical analysis of the CGM data	AID 1159580	NCBI PubChem BioAssay	AID 1159580	https://pubchem.ncbi.nlm.nih.gov/bioassay/1159580	BY4741
Spectrum	Generation of the Chemical Genetic Matrix	YLR418C	Spectrum_YLR418C	AID 1159580	NCBI PubChem BioAssay	AID 1159580	https://pubchem.ncbi.nlm.nih.gov/bioassay/1159580	Statistical analysis of the CGM data	AID 1159580	NCBI PubChem BioAssay	AID 1159580	https://pubchem.ncbi.nlm.nih.gov/bioassay/1159580	BY4741
Spectrum	Generation of the Chemical Genetic Matrix	YBR023C	Spectrum_YBR023C	AID 1159580	NCBI PubChem BioAssay	AID 1159580	https://pubchem.ncbi.nlm.nih.gov/bioassay/1159580	Statistical analysis of the CGM data	AID 1159580	NCBI PubChem BioAssay	AID 1159580	https://pubchem.ncbi.nlm.nih.gov/bioassay/1159580	BY4741
Spectrum	Generation of the Chemical Genetic Matrix	YLR330W	Spectrum_YLR330W	AID 1159580	NCBI PubChem BioAssay	AID 1159580	https://pubchem.ncbi.nlm.nih.gov/bioassay/1159580	Statistical analysis of the CGM data	AID 1159580	NCBI PubChem BioAssay	AID 1159580	https://pubchem.ncbi.nlm.nih.gov/bioassay/1159580	BY4741
Spectrum	Generation of the Chemical Genetic Matrix	YHR142W	Spectrum_YHR142W	AID 1159580	NCBI PubChem BioAssay	AID 1159580	https://pubchem.ncbi.nlm.nih.gov/bioassay/1159580	Statistical analysis of the CGM data	AID 1159580	NCBI PubChem BioAssay	AID 1159580	https://pubchem.ncbi.nlm.nih.gov/bioassay/1159580	BY4741
Spectrum	Generation of the Chemical Genetic Matrix	YPL241C	Spectrum_YPL241C	AID 1159580	NCBI PubChem BioAssay	AID 1159580	https://pubchem.ncbi.nlm.nih.gov/bioassay/1159580	Statistical analysis of the CGM data	AID 1159580	NCBI PubChem BioAssay	AID 1159580	https://pubchem.ncbi.nlm.nih.gov/bioassay/1159580	BY4741
Spectrum	Generation of the Chemical Genetic Matrix	YEL061C	Spectrum_YEL061C	AID 1159580	NCBI PubChem BioAssay	AID 1159580	https://pubchem.ncbi.nlm.nih.gov/bioassay/1159580	Statistical analysis of the CGM data	AID 1159580	NCBI PubChem BioAssay	AID 1159580	https://pubchem.ncbi.nlm.nih.gov/bioassay/1159580	BY4741
Spectrum	Generation of the Chemical Genetic Matrix	YOR061W	Spectrum_YOR061W	AID 1159580	NCBI PubChem BioAssay	AID 1159580	https://pubchem.ncbi.nlm.nih.gov/bioassay/1159580	Statistical analysis of the CGM data	AID 1159580	NCBI PubChem BioAssay	AID 1159580	https://pubchem.ncbi.nlm.nih.gov/bioassay/1159580	BY4741
Spectrum	Generation of the Chemical Genetic Matrix	YNL298W	Spectrum_YNL298W	AID 1159580	NCBI PubChem BioAssay	AID 1159580	https://pubchem.ncbi.nlm.nih.gov/bioassay/1159580	Statistical analysis of the CGM data	AID 1159580	NCBI PubChem BioAssay	AID 1159580	https://pubchem.ncbi.nlm.nih.gov/bioassay/1159580	BY4741
Spectrum	Generation of the Chemical Genetic Matrix	YPR119W	Spectrum_YPR119W	AID 1159580	NCBI PubChem BioAssay	AID 1159580	https://pubchem.ncbi.nlm.nih.gov/bioassay/1159580	Statistical analysis of the CGM data	AID 1159580	NCBI PubChem BioAssay	AID 1159580	https://pubchem.ncbi.nlm.nih.gov/bioassay/1159580	BY4741
Spectrum	Generation of the Chemical Genetic Matrix	YPL256C	Spectrum_YPL256C	AID 1159580	NCBI PubChem BioAssay	AID 1159580	https://pubchem.ncbi.nlm.nih.gov/bioassay/1159580	Statistical analysis of the CGM data	AID 1159580	NCBI PubChem BioAssay	AID 1159580	https://pubchem.ncbi.nlm.nih.gov/bioassay/1159580	BY4741
Spectrum	Generation of the Chemical Genetic Matrix	YKL190W	Spectrum_YKL190W	AID 1159580	NCBI PubChem BioAssay	AID 1159580	https://pubchem.ncbi.nlm.nih.gov/bioassay/1159580	Statistical analysis of the CGM data	AID 1159580	NCBI PubChem BioAssay	AID 1159580	https://pubchem.ncbi.nlm.nih.gov/bioassay/1159580	BY4741
Spectrum	Generation of the Chemical Genetic Matrix	YOR316C	Spectrum_YOR316C	AID 1159580	NCBI PubChem BioAssay	AID 1159580	https://pubchem.ncbi.nlm.nih.gov/bioassay/1159580	Statistical analysis of the CGM data	AID 1159580	NCBI PubChem BioAssay	AID 1159580	https://pubchem.ncbi.nlm.nih.gov/bioassay/1159580	BY4741
Spectrum	Generation of the Chemical Genetic Matrix	YMR078C	Spectrum_YMR078C	AID 1159580	NCBI PubChem BioAssay	AID 1159580	https://pubchem.ncbi.nlm.nih.gov/bioassay/1159580	Statistical analysis of the CGM data	AID 1159580	NCBI PubChem BioAssay	AID 1159580	https://pubchem.ncbi.nlm.nih.gov/bioassay/1159580	BY4741
Spectrum	Generation of the Chemical Genetic Matrix	YGL078C	Spectrum_YGL078C	AID 1159580	NCBI PubChem BioAssay	AID 1159580	https://pubchem.ncbi.nlm.nih.gov/bioassay/1159580	Statistical analysis of the CGM data	AID 1159580	NCBI PubChem BioAssay	AID 1159580	https://pubchem.ncbi.nlm.nih.gov/bioassay/1159580	BY4741
Spectrum	Generation of the Chemical Genetic Matrix	YCL016C	Spectrum_YCL016C	AID 1159580	NCBI PubChem BioAssay	AID 1159580	https://pubchem.ncbi.nlm.nih.gov/bioassay/1159580	Statistical analysis of the CGM data	AID 1159580	NCBI PubChem BioAssay	AID 1159580	https://pubchem.ncbi.nlm.nih.gov/bioassay/1159580	BY4741
Spectrum	Generation of the Chemical Genetic Matrix	YIR030C	Spectrum_YIR030C	AID 1159580	NCBI PubChem BioAssay	AID 1159580	https://pubchem.ncbi.nlm.nih.gov/bioassay/1159580	Statistical analysis of the CGM data	AID 1159580	NCBI PubChem BioAssay	AID 1159580	https://pubchem.ncbi.nlm.nih.gov/bioassay/1159580	BY4741
Spectrum	Generation of the Chemical Genetic Matrix	YAL013W	Spectrum_YAL013W	AID 1159580	NCBI PubChem BioAssay	AID 1159580	https://pubchem.ncbi.nlm.nih.gov/bioassay/1159580	Statistical analysis of the CGM data	AID 1159580	NCBI PubChem BioAssay	AID 1159580	https://pubchem.ncbi.nlm.nih.gov/bioassay/1159580	BY4741
Spectrum	Generation of the Chemical Genetic Matrix	YOR080W	Spectrum_YOR080W	AID 1159580	NCBI PubChem BioAssay	AID 1159580	https://pubchem.ncbi.nlm.nih.gov/bioassay/1159580	Statistical analysis of the CGM data	AID 1159580	NCBI PubChem BioAssay	AID 1159580	https://pubchem.ncbi.nlm.nih.gov/bioassay/1159580	BY4741
Spectrum	Generation of the Chemical Genetic Matrix	YLL001W	Spectrum_YLL001W	AID 1159580	NCBI PubChem BioAssay	AID 1159580	https://pubchem.ncbi.nlm.nih.gov/bioassay/1159580	Statistical analysis of the CGM data	AID 1159580	NCBI PubChem BioAssay	AID 1159580	https://pubchem.ncbi.nlm.nih.gov/bioassay/1159580	BY4741
Spectrum	Generation of the Chemical Genetic Matrix	YDR069C	Spectrum_YDR069C	AID 1159580	NCBI PubChem BioAssay	AID 1159580	https://pubchem.ncbi.nlm.nih.gov/bioassay/1159580	Statistical analysis of the CGM data	AID 1159580	NCBI PubChem BioAssay	AID 1159580	https://pubchem.ncbi.nlm.nih.gov/bioassay/1159580	BY4741
Spectrum	Generation of the Chemical Genetic Matrix	YGL240W	Spectrum_YGL240W	AID 1159580	NCBI PubChem BioAssay	AID 1159580	https://pubchem.ncbi.nlm.nih.gov/bioassay/1159580	Statistical analysis of the CGM data	AID 1159580	NCBI PubChem BioAssay	AID 1159580	https://pubchem.ncbi.nlm.nih.gov/bioassay/1159580	BY4741
Spectrum	Generation of the Chemical Genetic Matrix	YAL026C	Spectrum_YAL026C	AID 1159580	NCBI PubChem BioAssay	AID 1159580	https://pubchem.ncbi.nlm.nih.gov/bioassay/1159580	Statistical analysis of the CGM data	AID 1159580	NCBI PubChem BioAssay	AID 1159580	https://pubchem.ncbi.nlm.nih.gov/bioassay/1159580	BY4741
Spectrum	Generation of the Chemical Genetic Matrix	YDL101C	Spectrum_YDL101C	AID 1159580	NCBI PubChem BioAssay	AID 1159580	https://pubchem.ncbi.nlm.nih.gov/bioassay/1159580	Statistical analysis of the CGM data	AID 1159580	NCBI PubChem BioAssay	AID 1159580	https://pubchem.ncbi.nlm.nih.gov/bioassay/1159580	BY4741
Spectrum	Generation of the Chemical Genetic Matrix	YKL160W	Spectrum_YKL160W	AID 1159580	NCBI PubChem BioAssay	AID 1159580	https://pubchem.ncbi.nlm.nih.gov/bioassay/1159580	Statistical analysis of the CGM data	AID 1159580	NCBI PubChem BioAssay	AID 1159580	https://pubchem.ncbi.nlm.nih.gov/bioassay/1159580	BY4741
Spectrum	Generation of the Chemical Genetic Matrix	YOR144C	Spectrum_YOR144C	AID 1159580	NCBI PubChem BioAssay	AID 1159580	https://pubchem.ncbi.nlm.nih.gov/bioassay/1159580	Statistical analysis of the CGM data	AID 1159580	NCBI PubChem BioAssay	AID 1159580	https://pubchem.ncbi.nlm.nih.gov/bioassay/1159580	BY4741
Spectrum	Generation of the Chemical Genetic Matrix	YER015W	Spectrum_YER015W	AID 1159580	NCBI PubChem BioAssay	AID 1159580	https://pubchem.ncbi.nlm.nih.gov/bioassay/1159580	Statistical analysis of the CGM data	AID 1159580	NCBI PubChem BioAssay	AID 1159580	https://pubchem.ncbi.nlm.nih.gov/bioassay/1159580	BY4741
Spectrum	Generation of the Chemical Genetic Matrix	YMR058W	Spectrum_YMR058W	AID 1159580	NCBI PubChem BioAssay	AID 1159580	https://pubchem.ncbi.nlm.nih.gov/bioassay/1159580	Statistical analysis of the CGM data	AID 1159580	NCBI PubChem BioAssay	AID 1159580	https://pubchem.ncbi.nlm.nih.gov/bioassay/1159580	BY4741
Spectrum	Generation of the Chemical Genetic Matrix	YLR342W	Spectrum_YLR342W	AID 1159580	NCBI PubChem BioAssay	AID 1159580	https://pubchem.ncbi.nlm.nih.gov/bioassay/1159580	Statistical analysis of the CGM data	AID 1159580	NCBI PubChem BioAssay	AID 1159580	https://pubchem.ncbi.nlm.nih.gov/bioassay/1159580	BY4741
Spectrum	Generation of the Chemical Genetic Matrix	YBR021W	Spectrum_YBR021W	AID 1159580	NCBI PubChem BioAssay	AID 1159580	https://pubchem.ncbi.nlm.nih.gov/bioassay/1159580	Statistical analysis of the CGM data	AID 1159580	NCBI PubChem BioAssay	AID 1159580	https://pubchem.ncbi.nlm.nih.gov/bioassay/1159580	BY4741
Spectrum	Generation of the Chemical Genetic Matrix	YMR307W	Spectrum_YMR307W	AID 1159580	NCBI PubChem BioAssay	AID 1159580	https://pubchem.ncbi.nlm.nih.gov/bioassay/1159580	Statistical analysis of the CGM data	AID 1159580	NCBI PubChem BioAssay	AID 1159580	https://pubchem.ncbi.nlm.nih.gov/bioassay/1159580	BY4741
Spectrum	Generation of the Chemical Genetic Matrix	YCL011C	Spectrum_YCL011C	AID 1159580	NCBI PubChem BioAssay	AID 1159580	https://pubchem.ncbi.nlm.nih.gov/bioassay/1159580	Statistical analysis of the CGM data	AID 1159580	NCBI PubChem BioAssay	AID 1159580	https://pubchem.ncbi.nlm.nih.gov/bioassay/1159580	BY4741
Spectrum	Generation of the Chemical Genetic Matrix	YKR026C	Spectrum_YKR026C	AID 1159580	NCBI PubChem BioAssay	AID 1159580	https://pubchem.ncbi.nlm.nih.gov/bioassay/1159580	Statistical analysis of the CGM data	AID 1159580	NCBI PubChem BioAssay	AID 1159580	https://pubchem.ncbi.nlm.nih.gov/bioassay/1159580	BY4741
Spectrum	Generation of the Chemical Genetic Matrix	YGR252W	Spectrum_YGR252W	AID 1159580	NCBI PubChem BioAssay	AID 1159580	https://pubchem.ncbi.nlm.nih.gov/bioassay/1159580	Statistical analysis of the CGM data	AID 1159580	NCBI PubChem BioAssay	AID 1159580	https://pubchem.ncbi.nlm.nih.gov/bioassay/1159580	BY4741
Spectrum	Generation of the Chemical Genetic Matrix	YNL153C	Spectrum_YNL153C	AID 1159580	NCBI PubChem BioAssay	AID 1159580	https://pubchem.ncbi.nlm.nih.gov/bioassay/1159580	Statistical analysis of the CGM data	AID 1159580	NCBI PubChem BioAssay	AID 1159580	https://pubchem.ncbi.nlm.nih.gov/bioassay/1159580	BY4741
Spectrum	Generation of the Chemical Genetic Matrix	YEL003W	Spectrum_YEL003W	AID 1159580	NCBI PubChem BioAssay	AID 1159580	https://pubchem.ncbi.nlm.nih.gov/bioassay/1159580	Statistical analysis of the CGM data	AID 1159580	NCBI PubChem BioAssay	AID 1159580	https://pubchem.ncbi.nlm.nih.gov/bioassay/1159580	BY4741
Spectrum	Generation of the Chemical Genetic Matrix	YDL035C	Spectrum_YDL035C	AID 1159580	NCBI PubChem BioAssay	AID 1159580	https://pubchem.ncbi.nlm.nih.gov/bioassay/1159580	Statistical analysis of the CGM data	AID 1159580	NCBI PubChem BioAssay	AID 1159580	https://pubchem.ncbi.nlm.nih.gov/bioassay/1159580	BY4741
Spectrum	Generation of the Chemical Genetic Matrix	YLR258W	Spectrum_YLR258W	AID 1159580	NCBI PubChem BioAssay	AID 1159580	https://pubchem.ncbi.nlm.nih.gov/bioassay/1159580	Statistical analysis of the CGM data	AID 1159580	NCBI PubChem BioAssay	AID 1159580	https://pubchem.ncbi.nlm.nih.gov/bioassay/1159580	BY4741
Spectrum	Generation of the Chemical Genetic Matrix	YOR070C	Spectrum_YOR070C	AID 1159580	NCBI PubChem BioAssay	AID 1159580	https://pubchem.ncbi.nlm.nih.gov/bioassay/1159580	Statistical analysis of the CGM data	AID 1159580	NCBI PubChem BioAssay	AID 1159580	https://pubchem.ncbi.nlm.nih.gov/bioassay/1159580	BY4741
Spectrum	Generation of the Chemical Genetic Matrix	YBR009C	Spectrum_YBR009C	AID 1159580	NCBI PubChem BioAssay	AID 1159580	https://pubchem.ncbi.nlm.nih.gov/bioassay/1159580	Statistical analysis of the CGM data	AID 1159580	NCBI PubChem BioAssay	AID 1159580	https://pubchem.ncbi.nlm.nih.gov/bioassay/1159580	BY4741
Spectrum	Generation of the Chemical Genetic Matrix	YJR075W	Spectrum_YJR075W	AID 1159580	NCBI PubChem BioAssay	AID 1159580	https://pubchem.ncbi.nlm.nih.gov/bioassay/1159580	Statistical analysis of the CGM data	AID 1159580	NCBI PubChem BioAssay	AID 1159580	https://pubchem.ncbi.nlm.nih.gov/bioassay/1159580	BY4741
Spectrum	Generation of the Chemical Genetic Matrix	YLR113W	Spectrum_YLR113W	AID 1159580	NCBI PubChem BioAssay	AID 1159580	https://pubchem.ncbi.nlm.nih.gov/bioassay/1159580	Statistical analysis of the CGM data	AID 1159580	NCBI PubChem BioAssay	AID 1159580	https://pubchem.ncbi.nlm.nih.gov/bioassay/1159580	BY4741
Spectrum	Generation of the Chemical Genetic Matrix	YLL026W	Spectrum_YLL026W	AID 1159580	NCBI PubChem BioAssay	AID 1159580	https://pubchem.ncbi.nlm.nih.gov/bioassay/1159580	Statistical analysis of the CGM data	AID 1159580	NCBI PubChem BioAssay	AID 1159580	https://pubchem.ncbi.nlm.nih.gov/bioassay/1159580	BY4741
Spectrum	Generation of the Chemical Genetic Matrix	YPL240C	Spectrum_YPL240C	AID 1159580	NCBI PubChem BioAssay	AID 1159580	https://pubchem.ncbi.nlm.nih.gov/bioassay/1159580	Statistical analysis of the CGM data	AID 1159580	NCBI PubChem BioAssay	AID 1159580	https://pubchem.ncbi.nlm.nih.gov/bioassay/1159580	BY4741
Spectrum	Generation of the Chemical Genetic Matrix	YOL012C	Spectrum_YOL012C	AID 1159580	NCBI PubChem BioAssay	AID 1159580	https://pubchem.ncbi.nlm.nih.gov/bioassay/1159580	Statistical analysis of the CGM data	AID 1159580	NCBI PubChem BioAssay	AID 1159580	https://pubchem.ncbi.nlm.nih.gov/bioassay/1159580	BY4741
Spectrum	Generation of the Chemical Genetic Matrix	YGL253W	Spectrum_YGL253W	AID 1159580	NCBI PubChem BioAssay	AID 1159580	https://pubchem.ncbi.nlm.nih.gov/bioassay/1159580	Statistical analysis of the CGM data	AID 1159580	NCBI PubChem BioAssay	AID 1159580	https://pubchem.ncbi.nlm.nih.gov/bioassay/1159580	BY4741
Spectrum	Generation of the Chemical Genetic Matrix	YHR094C	Spectrum_YHR094C	AID 1159580	NCBI PubChem BioAssay	AID 1159580	https://pubchem.ncbi.nlm.nih.gov/bioassay/1159580	Statistical analysis of the CGM data	AID 1159580	NCBI PubChem BioAssay	AID 1159580	https://pubchem.ncbi.nlm.nih.gov/bioassay/1159580	BY4741
Spectrum	Generation of the Chemical Genetic Matrix	YOR136W	Spectrum_YOR136W	AID 1159580	NCBI PubChem BioAssay	AID 1159580	https://pubchem.ncbi.nlm.nih.gov/bioassay/1159580	Statistical analysis of the CGM data	AID 1159580	NCBI PubChem BioAssay	AID 1159580	https://pubchem.ncbi.nlm.nih.gov/bioassay/1159580	BY4741
Spectrum	Generation of the Chemical Genetic Matrix	YLR384C	Spectrum_YLR384C	AID 1159580	NCBI PubChem BioAssay	AID 1159580	https://pubchem.ncbi.nlm.nih.gov/bioassay/1159580	Statistical analysis of the CGM data	AID 1159580	NCBI PubChem BioAssay	AID 1159580	https://pubchem.ncbi.nlm.nih.gov/bioassay/1159580	BY4741
Spectrum	Generation of the Chemical Genetic Matrix	YHR079C	Spectrum_YHR079C	AID 1159580	NCBI PubChem BioAssay	AID 1159580	https://pubchem.ncbi.nlm.nih.gov/bioassay/1159580	Statistical analysis of the CGM data	AID 1159580	NCBI PubChem BioAssay	AID 1159580	https://pubchem.ncbi.nlm.nih.gov/bioassay/1159580	BY4741
Spectrum	Generation of the Chemical Genetic Matrix	YER110C	Spectrum_YER110C	AID 1159580	NCBI PubChem BioAssay	AID 1159580	https://pubchem.ncbi.nlm.nih.gov/bioassay/1159580	Statistical analysis of the CGM data	AID 1159580	NCBI PubChem BioAssay	AID 1159580	https://pubchem.ncbi.nlm.nih.gov/bioassay/1159580	BY4741
Spectrum	Generation of the Chemical Genetic Matrix	YPR141C	Spectrum_YPR141C	AID 1159580	NCBI PubChem BioAssay	AID 1159580	https://pubchem.ncbi.nlm.nih.gov/bioassay/1159580	Statistical analysis of the CGM data	AID 1159580	NCBI PubChem BioAssay	AID 1159580	https://pubchem.ncbi.nlm.nih.gov/bioassay/1159580	BY4741
Spectrum	Generation of the Chemical Genetic Matrix	YGL173C	Spectrum_YGL173C	AID 1159580	NCBI PubChem BioAssay	AID 1159580	https://pubchem.ncbi.nlm.nih.gov/bioassay/1159580	Statistical analysis of the CGM data	AID 1159580	NCBI PubChem BioAssay	AID 1159580	https://pubchem.ncbi.nlm.nih.gov/bioassay/1159580	BY4741
Spectrum	Generation of the Chemical Genetic Matrix	YIL125W	Spectrum_YIL125W	AID 1159580	NCBI PubChem BioAssay	AID 1159580	https://pubchem.ncbi.nlm.nih.gov/bioassay/1159580	Statistical analysis of the CGM data	AID 1159580	NCBI PubChem BioAssay	AID 1159580	https://pubchem.ncbi.nlm.nih.gov/bioassay/1159580	BY4741
Spectrum	Generation of the Chemical Genetic Matrix	YNL322C	Spectrum_YNL322C	AID 1159580	NCBI PubChem BioAssay	AID 1159580	https://pubchem.ncbi.nlm.nih.gov/bioassay/1159580	Statistical analysis of the CGM data	AID 1159580	NCBI PubChem BioAssay	AID 1159580	https://pubchem.ncbi.nlm.nih.gov/bioassay/1159580	BY4741
Spectrum	Generation of the Chemical Genetic Matrix	YNL071W	Spectrum_YNL071W	AID 1159580	NCBI PubChem BioAssay	AID 1159580	https://pubchem.ncbi.nlm.nih.gov/bioassay/1159580	Statistical analysis of the CGM data	AID 1159580	NCBI PubChem BioAssay	AID 1159580	https://pubchem.ncbi.nlm.nih.gov/bioassay/1159580	BY4741
Spectrum	Generation of the Chemical Genetic Matrix	YJL134W	Spectrum_YJL134W	AID 1159580	NCBI PubChem BioAssay	AID 1159580	https://pubchem.ncbi.nlm.nih.gov/bioassay/1159580	Statistical analysis of the CGM data	AID 1159580	NCBI PubChem BioAssay	AID 1159580	https://pubchem.ncbi.nlm.nih.gov/bioassay/1159580	BY4741
Spectrum	Generation of the Chemical Genetic Matrix	YPL055C	Spectrum_YPL055C	AID 1159580	NCBI PubChem BioAssay	AID 1159580	https://pubchem.ncbi.nlm.nih.gov/bioassay/1159580	Statistical analysis of the CGM data	AID 1159580	NCBI PubChem BioAssay	AID 1159580	https://pubchem.ncbi.nlm.nih.gov/bioassay/1159580	BY4741
Spectrum	Generation of the Chemical Genetic Matrix	YGL086W	Spectrum_YGL086W	AID 1159580	NCBI PubChem BioAssay	AID 1159580	https://pubchem.ncbi.nlm.nih.gov/bioassay/1159580	Statistical analysis of the CGM data	AID 1159580	NCBI PubChem BioAssay	AID 1159580	https://pubchem.ncbi.nlm.nih.gov/bioassay/1159580	BY4741
Spectrum	Generation of the Chemical Genetic Matrix	YNL307C	Spectrum_YNL307C	AID 1159580	NCBI PubChem BioAssay	AID 1159580	https://pubchem.ncbi.nlm.nih.gov/bioassay/1159580	Statistical analysis of the CGM data	AID 1159580	NCBI PubChem BioAssay	AID 1159580	https://pubchem.ncbi.nlm.nih.gov/bioassay/1159580	BY4741
Spectrum	Generation of the Chemical Genetic Matrix	YDR318W	Spectrum_YDR318W	AID 1159580	NCBI PubChem BioAssay	AID 1159580	https://pubchem.ncbi.nlm.nih.gov/bioassay/1159580	Statistical analysis of the CGM data	AID 1159580	NCBI PubChem BioAssay	AID 1159580	https://pubchem.ncbi.nlm.nih.gov/bioassay/1159580	BY4741
Spectrum	Generation of the Chemical Genetic Matrix	YKL085W	Spectrum_YKL085W	AID 1159580	NCBI PubChem BioAssay	AID 1159580	https://pubchem.ncbi.nlm.nih.gov/bioassay/1159580	Statistical analysis of the CGM data	AID 1159580	NCBI PubChem BioAssay	AID 1159580	https://pubchem.ncbi.nlm.nih.gov/bioassay/1159580	BY4741
Spectrum	Generation of the Chemical Genetic Matrix	YDL005C	Spectrum_YDL005C	AID 1159580	NCBI PubChem BioAssay	AID 1159580	https://pubchem.ncbi.nlm.nih.gov/bioassay/1159580	Statistical analysis of the CGM data	AID 1159580	NCBI PubChem BioAssay	AID 1159580	https://pubchem.ncbi.nlm.nih.gov/bioassay/1159580	BY4741
Spectrum	Generation of the Chemical Genetic Matrix	YPR167C	Spectrum_YPR167C	AID 1159580	NCBI PubChem BioAssay	AID 1159580	https://pubchem.ncbi.nlm.nih.gov/bioassay/1159580	Statistical analysis of the CGM data	AID 1159580	NCBI PubChem BioAssay	AID 1159580	https://pubchem.ncbi.nlm.nih.gov/bioassay/1159580	BY4741
Spectrum	Generation of the Chemical Genetic Matrix	YOR231W	Spectrum_YOR231W	AID 1159580	NCBI PubChem BioAssay	AID 1159580	https://pubchem.ncbi.nlm.nih.gov/bioassay/1159580	Statistical analysis of the CGM data	AID 1159580	NCBI PubChem BioAssay	AID 1159580	https://pubchem.ncbi.nlm.nih.gov/bioassay/1159580	BY4741
Spectrum	Generation of the Chemical Genetic Matrix	YLR320W	Spectrum_YLR320W	AID 1159580	NCBI PubChem BioAssay	AID 1159580	https://pubchem.ncbi.nlm.nih.gov/bioassay/1159580	Statistical analysis of the CGM data	AID 1159580	NCBI PubChem BioAssay	AID 1159580	https://pubchem.ncbi.nlm.nih.gov/bioassay/1159580	BY4741
Spectrum	Generation of the Chemical Genetic Matrix	YCL061C	Spectrum_YCL061C	AID 1159580	NCBI PubChem BioAssay	AID 1159580	https://pubchem.ncbi.nlm.nih.gov/bioassay/1159580	Statistical analysis of the CGM data	AID 1159580	NCBI PubChem BioAssay	AID 1159580	https://pubchem.ncbi.nlm.nih.gov/bioassay/1159580	BY4741
Spectrum	Generation of the Chemical Genetic Matrix	YKL009W	Spectrum_YKL009W	AID 1159580	NCBI PubChem BioAssay	AID 1159580	https://pubchem.ncbi.nlm.nih.gov/bioassay/1159580	Statistical analysis of the CGM data	AID 1159580	NCBI PubChem BioAssay	AID 1159580	https://pubchem.ncbi.nlm.nih.gov/bioassay/1159580	BY4741
Spectrum	Generation of the Chemical Genetic Matrix	YDR335W	Spectrum_YDR335W	AID 1159580	NCBI PubChem BioAssay	AID 1159580	https://pubchem.ncbi.nlm.nih.gov/bioassay/1159580	Statistical analysis of the CGM data	AID 1159580	NCBI PubChem BioAssay	AID 1159580	https://pubchem.ncbi.nlm.nih.gov/bioassay/1159580	BY4741
Spectrum	Generation of the Chemical Genetic Matrix	YNR049C	Spectrum_YNR049C	AID 1159580	NCBI PubChem BioAssay	AID 1159580	https://pubchem.ncbi.nlm.nih.gov/bioassay/1159580	Statistical analysis of the CGM data	AID 1159580	NCBI PubChem BioAssay	AID 1159580	https://pubchem.ncbi.nlm.nih.gov/bioassay/1159580	BY4741
Spectrum	Generation of the Chemical Genetic Matrix	YDL040C	Spectrum_YDL040C	AID 1159580	NCBI PubChem BioAssay	AID 1159580	https://pubchem.ncbi.nlm.nih.gov/bioassay/1159580	Statistical analysis of the CGM data	AID 1159580	NCBI PubChem BioAssay	AID 1159580	https://pubchem.ncbi.nlm.nih.gov/bioassay/1159580	BY4741
Spectrum	Generation of the Chemical Genetic Matrix	YDR162C	Spectrum_YDR162C	AID 1159580	NCBI PubChem BioAssay	AID 1159580	https://pubchem.ncbi.nlm.nih.gov/bioassay/1159580	Statistical analysis of the CGM data	AID 1159580	NCBI PubChem BioAssay	AID 1159580	https://pubchem.ncbi.nlm.nih.gov/bioassay/1159580	BY4741
Spectrum	Generation of the Chemical Genetic Matrix	YML120C	Spectrum_YML120C	AID 1159580	NCBI PubChem BioAssay	AID 1159580	https://pubchem.ncbi.nlm.nih.gov/bioassay/1159580	Statistical analysis of the CGM data	AID 1159580	NCBI PubChem BioAssay	AID 1159580	https://pubchem.ncbi.nlm.nih.gov/bioassay/1159580	BY4741
Spectrum	Generation of the Chemical Genetic Matrix	YNL183C	Spectrum_YNL183C	AID 1159580	NCBI PubChem BioAssay	AID 1159580	https://pubchem.ncbi.nlm.nih.gov/bioassay/1159580	Statistical analysis of the CGM data	AID 1159580	NCBI PubChem BioAssay	AID 1159580	https://pubchem.ncbi.nlm.nih.gov/bioassay/1159580	BY4741
Spectrum	Generation of the Chemical Genetic Matrix	YDR001C	Spectrum_YDR001C	AID 1159580	NCBI PubChem BioAssay	AID 1159580	https://pubchem.ncbi.nlm.nih.gov/bioassay/1159580	Statistical analysis of the CGM data	AID 1159580	NCBI PubChem BioAssay	AID 1159580	https://pubchem.ncbi.nlm.nih.gov/bioassay/1159580	BY4741
Spectrum	Generation of the Chemical Genetic Matrix	YDR150W	Spectrum_YDR150W	AID 1159580	NCBI PubChem BioAssay	AID 1159580	https://pubchem.ncbi.nlm.nih.gov/bioassay/1159580	Statistical analysis of the CGM data	AID 1159580	NCBI PubChem BioAssay	AID 1159580	https://pubchem.ncbi.nlm.nih.gov/bioassay/1159580	BY4741
Spectrum	Generation of the Chemical Genetic Matrix	YKL068W	Spectrum_YKL068W	AID 1159580	NCBI PubChem BioAssay	AID 1159580	https://pubchem.ncbi.nlm.nih.gov/bioassay/1159580	Statistical analysis of the CGM data	AID 1159580	NCBI PubChem BioAssay	AID 1159580	https://pubchem.ncbi.nlm.nih.gov/bioassay/1159580	BY4741
Spectrum	Generation of the Chemical Genetic Matrix	YGR078C	Spectrum_YGR078C	AID 1159580	NCBI PubChem BioAssay	AID 1159580	https://pubchem.ncbi.nlm.nih.gov/bioassay/1159580	Statistical analysis of the CGM data	AID 1159580	NCBI PubChem BioAssay	AID 1159580	https://pubchem.ncbi.nlm.nih.gov/bioassay/1159580	BY4741
Spectrum	Generation of the Chemical Genetic Matrix	YBR279W	Spectrum_YBR279W	AID 1159580	NCBI PubChem BioAssay	AID 1159580	https://pubchem.ncbi.nlm.nih.gov/bioassay/1159580	Statistical analysis of the CGM data	AID 1159580	NCBI PubChem BioAssay	AID 1159580	https://pubchem.ncbi.nlm.nih.gov/bioassay/1159580	BY4741
Spectrum	Generation of the Chemical Genetic Matrix	YGL248W	Spectrum_YGL248W	AID 1159580	NCBI PubChem BioAssay	AID 1159580	https://pubchem.ncbi.nlm.nih.gov/bioassay/1159580	Statistical analysis of the CGM data	AID 1159580	NCBI PubChem BioAssay	AID 1159580	https://pubchem.ncbi.nlm.nih.gov/bioassay/1159580	BY4741
Spectrum	Generation of the Chemical Genetic Matrix	YMR231W	Spectrum_YMR231W	AID 1159580	NCBI PubChem BioAssay	AID 1159580	https://pubchem.ncbi.nlm.nih.gov/bioassay/1159580	Statistical analysis of the CGM data	AID 1159580	NCBI PubChem BioAssay	AID 1159580	https://pubchem.ncbi.nlm.nih.gov/bioassay/1159580	BY4741
Spectrum	Generation of the Chemical Genetic Matrix	YOL147C	Spectrum_YOL147C	AID 1159580	NCBI PubChem BioAssay	AID 1159580	https://pubchem.ncbi.nlm.nih.gov/bioassay/1159580	Statistical analysis of the CGM data	AID 1159580	NCBI PubChem BioAssay	AID 1159580	https://pubchem.ncbi.nlm.nih.gov/bioassay/1159580	BY4741
Spectrum	Generation of the Chemical Genetic Matrix	YMR205C	Spectrum_YMR205C	AID 1159580	NCBI PubChem BioAssay	AID 1159580	https://pubchem.ncbi.nlm.nih.gov/bioassay/1159580	Statistical analysis of the CGM data	AID 1159580	NCBI PubChem BioAssay	AID 1159580	https://pubchem.ncbi.nlm.nih.gov/bioassay/1159580	BY4741
Spectrum	Generation of the Chemical Genetic Matrix	YGL167C	Spectrum_YGL167C	AID 1159580	NCBI PubChem BioAssay	AID 1159580	https://pubchem.ncbi.nlm.nih.gov/bioassay/1159580	Statistical analysis of the CGM data	AID 1159580	NCBI PubChem BioAssay	AID 1159580	https://pubchem.ncbi.nlm.nih.gov/bioassay/1159580	BY4741
Spectrum	Generation of the Chemical Genetic Matrix	YJR043C	Spectrum_YJR043C	AID 1159580	NCBI PubChem BioAssay	AID 1159580	https://pubchem.ncbi.nlm.nih.gov/bioassay/1159580	Statistical analysis of the CGM data	AID 1159580	NCBI PubChem BioAssay	AID 1159580	https://pubchem.ncbi.nlm.nih.gov/bioassay/1159580	BY4741
Spectrum	Generation of the Chemical Genetic Matrix	YMR129W	Spectrum_YMR129W	AID 1159580	NCBI PubChem BioAssay	AID 1159580	https://pubchem.ncbi.nlm.nih.gov/bioassay/1159580	Statistical analysis of the CGM data	AID 1159580	NCBI PubChem BioAssay	AID 1159580	https://pubchem.ncbi.nlm.nih.gov/bioassay/1159580	BY4741
Spectrum	Generation of the Chemical Genetic Matrix	YNR052C	Spectrum_YNR052C	AID 1159580	NCBI PubChem BioAssay	AID 1159580	https://pubchem.ncbi.nlm.nih.gov/bioassay/1159580	Statistical analysis of the CGM data	AID 1159580	NCBI PubChem BioAssay	AID 1159580	https://pubchem.ncbi.nlm.nih.gov/bioassay/1159580	BY4741
Spectrum	Generation of the Chemical Genetic Matrix	YDL134C	Spectrum_YDL134C	AID 1159580	NCBI PubChem BioAssay	AID 1159580	https://pubchem.ncbi.nlm.nih.gov/bioassay/1159580	Statistical analysis of the CGM data	AID 1159580	NCBI PubChem BioAssay	AID 1159580	https://pubchem.ncbi.nlm.nih.gov/bioassay/1159580	BY4741
Spectrum	Generation of the Chemical Genetic Matrix	YML016C	Spectrum_YML016C	AID 1159580	NCBI PubChem BioAssay	AID 1159580	https://pubchem.ncbi.nlm.nih.gov/bioassay/1159580	Statistical analysis of the CGM data	AID 1159580	NCBI PubChem BioAssay	AID 1159580	https://pubchem.ncbi.nlm.nih.gov/bioassay/1159580	BY4741
Spectrum	Generation of the Chemical Genetic Matrix	YGR135W	Spectrum_YGR135W	AID 1159580	NCBI PubChem BioAssay	AID 1159580	https://pubchem.ncbi.nlm.nih.gov/bioassay/1159580	Statistical analysis of the CGM data	AID 1159580	NCBI PubChem BioAssay	AID 1159580	https://pubchem.ncbi.nlm.nih.gov/bioassay/1159580	BY4741
Spectrum	Generation of the Chemical Genetic Matrix	YJL166W	Spectrum_YJL166W	AID 1159580	NCBI PubChem BioAssay	AID 1159580	https://pubchem.ncbi.nlm.nih.gov/bioassay/1159580	Statistical analysis of the CGM data	AID 1159580	NCBI PubChem BioAssay	AID 1159580	https://pubchem.ncbi.nlm.nih.gov/bioassay/1159580	BY4741
Spectrum	Generation of the Chemical Genetic Matrix	YEL037C	Spectrum_YEL037C	AID 1159580	NCBI PubChem BioAssay	AID 1159580	https://pubchem.ncbi.nlm.nih.gov/bioassay/1159580	Statistical analysis of the CGM data	AID 1159580	NCBI PubChem BioAssay	AID 1159580	https://pubchem.ncbi.nlm.nih.gov/bioassay/1159580	BY4741
Spectrum	Generation of the Chemical Genetic Matrix	YNL250W	Spectrum_YNL250W	AID 1159580	NCBI PubChem BioAssay	AID 1159580	https://pubchem.ncbi.nlm.nih.gov/bioassay/1159580	Statistical analysis of the CGM data	AID 1159580	NCBI PubChem BioAssay	AID 1159580	https://pubchem.ncbi.nlm.nih.gov/bioassay/1159580	BY4741
Spectrum	Generation of the Chemical Genetic Matrix	YML032C	Spectrum_YML032C	AID 1159580	NCBI PubChem BioAssay	AID 1159580	https://pubchem.ncbi.nlm.nih.gov/bioassay/1159580	Statistical analysis of the CGM data	AID 1159580	NCBI PubChem BioAssay	AID 1159580	https://pubchem.ncbi.nlm.nih.gov/bioassay/1159580	BY4741
Spectrum	Generation of the Chemical Genetic Matrix	YOR265W	Spectrum_YOR265W	AID 1159580	NCBI PubChem BioAssay	AID 1159580	https://pubchem.ncbi.nlm.nih.gov/bioassay/1159580	Statistical analysis of the CGM data	AID 1159580	NCBI PubChem BioAssay	AID 1159580	https://pubchem.ncbi.nlm.nih.gov/bioassay/1159580	BY4741
Spectrum	Generation of the Chemical Genetic Matrix	YDR195W	Spectrum_YDR195W	AID 1159580	NCBI PubChem BioAssay	AID 1159580	https://pubchem.ncbi.nlm.nih.gov/bioassay/1159580	Statistical analysis of the CGM data	AID 1159580	NCBI PubChem BioAssay	AID 1159580	https://pubchem.ncbi.nlm.nih.gov/bioassay/1159580	BY4741
Spectrum	Generation of the Chemical Genetic Matrix	YDR137W	Spectrum_YDR137W	AID 1159580	NCBI PubChem BioAssay	AID 1159580	https://pubchem.ncbi.nlm.nih.gov/bioassay/1159580	Statistical analysis of the CGM data	AID 1159580	NCBI PubChem BioAssay	AID 1159580	https://pubchem.ncbi.nlm.nih.gov/bioassay/1159580	BY4741
Spectrum	Generation of the Chemical Genetic Matrix	YLR039C	Spectrum_YLR039C	AID 1159580	NCBI PubChem BioAssay	AID 1159580	https://pubchem.ncbi.nlm.nih.gov/bioassay/1159580	Statistical analysis of the CGM data	AID 1159580	NCBI PubChem BioAssay	AID 1159580	https://pubchem.ncbi.nlm.nih.gov/bioassay/1159580	BY4741
Spectrum	Generation of the Chemical Genetic Matrix	YIL066C	Spectrum_YIL066C	AID 1159580	NCBI PubChem BioAssay	AID 1159580	https://pubchem.ncbi.nlm.nih.gov/bioassay/1159580	Statistical analysis of the CGM data	AID 1159580	NCBI PubChem BioAssay	AID 1159580	https://pubchem.ncbi.nlm.nih.gov/bioassay/1159580	BY4741
Spectrum	Generation of the Chemical Genetic Matrix	YLR371W	Spectrum_YLR371W	AID 1159580	NCBI PubChem BioAssay	AID 1159580	https://pubchem.ncbi.nlm.nih.gov/bioassay/1159580	Statistical analysis of the CGM data	AID 1159580	NCBI PubChem BioAssay	AID 1159580	https://pubchem.ncbi.nlm.nih.gov/bioassay/1159580	BY4741
Spectrum	Generation of the Chemical Genetic Matrix	YBR229C	Spectrum_YBR229C	AID 1159580	NCBI PubChem BioAssay	AID 1159580	https://pubchem.ncbi.nlm.nih.gov/bioassay/1159580	Statistical analysis of the CGM data	AID 1159580	NCBI PubChem BioAssay	AID 1159580	https://pubchem.ncbi.nlm.nih.gov/bioassay/1159580	BY4741
Spectrum	Generation of the Chemical Genetic Matrix	YNL248C	Spectrum_YNL248C	AID 1159580	NCBI PubChem BioAssay	AID 1159580	https://pubchem.ncbi.nlm.nih.gov/bioassay/1159580	Statistical analysis of the CGM data	AID 1159580	NCBI PubChem BioAssay	AID 1159580	https://pubchem.ncbi.nlm.nih.gov/bioassay/1159580	BY4741
Spectrum	Generation of the Chemical Genetic Matrix	YNL067W	Spectrum_YNL067W	AID 1159580	NCBI PubChem BioAssay	AID 1159580	https://pubchem.ncbi.nlm.nih.gov/bioassay/1159580	Statistical analysis of the CGM data	AID 1159580	NCBI PubChem BioAssay	AID 1159580	https://pubchem.ncbi.nlm.nih.gov/bioassay/1159580	BY4741
Spectrum	Generation of the Chemical Genetic Matrix	YHR027C	Spectrum_YHR027C	AID 1159580	NCBI PubChem BioAssay	AID 1159580	https://pubchem.ncbi.nlm.nih.gov/bioassay/1159580	Statistical analysis of the CGM data	AID 1159580	NCBI PubChem BioAssay	AID 1159580	https://pubchem.ncbi.nlm.nih.gov/bioassay/1159580	BY4741
Spectrum	Generation of the Chemical Genetic Matrix	YHR200W	Spectrum_YHR200W	AID 1159580	NCBI PubChem BioAssay	AID 1159580	https://pubchem.ncbi.nlm.nih.gov/bioassay/1159580	Statistical analysis of the CGM data	AID 1159580	NCBI PubChem BioAssay	AID 1159580	https://pubchem.ncbi.nlm.nih.gov/bioassay/1159580	BY4741
Spectrum	Generation of the Chemical Genetic Matrix	YOR001W	Spectrum_YOR001W	AID 1159580	NCBI PubChem BioAssay	AID 1159580	https://pubchem.ncbi.nlm.nih.gov/bioassay/1159580	Statistical analysis of the CGM data	AID 1159580	NCBI PubChem BioAssay	AID 1159580	https://pubchem.ncbi.nlm.nih.gov/bioassay/1159580	BY4741
Spectrum	Generation of the Chemical Genetic Matrix	YLR221C	Spectrum_YLR221C	AID 1159580	NCBI PubChem BioAssay	AID 1159580	https://pubchem.ncbi.nlm.nih.gov/bioassay/1159580	Statistical analysis of the CGM data	AID 1159580	NCBI PubChem BioAssay	AID 1159580	https://pubchem.ncbi.nlm.nih.gov/bioassay/1159580	BY4741
Spectrum	Generation of the Chemical Genetic Matrix	YLR357W	Spectrum_YLR357W	AID 1159580	NCBI PubChem BioAssay	AID 1159580	https://pubchem.ncbi.nlm.nih.gov/bioassay/1159580	Statistical analysis of the CGM data	AID 1159580	NCBI PubChem BioAssay	AID 1159580	https://pubchem.ncbi.nlm.nih.gov/bioassay/1159580	BY4741
Spectrum	Generation of the Chemical Genetic Matrix	YDR388W	Spectrum_YDR388W	AID 1159580	NCBI PubChem BioAssay	AID 1159580	https://pubchem.ncbi.nlm.nih.gov/bioassay/1159580	Statistical analysis of the CGM data	AID 1159580	NCBI PubChem BioAssay	AID 1159580	https://pubchem.ncbi.nlm.nih.gov/bioassay/1159580	BY4741
Spectrum	Generation of the Chemical Genetic Matrix	YDR159W	Spectrum_YDR159W	AID 1159580	NCBI PubChem BioAssay	AID 1159580	https://pubchem.ncbi.nlm.nih.gov/bioassay/1159580	Statistical analysis of the CGM data	AID 1159580	NCBI PubChem BioAssay	AID 1159580	https://pubchem.ncbi.nlm.nih.gov/bioassay/1159580	BY4741
Spectrum	Generation of the Chemical Genetic Matrix	YDR502C	Spectrum_YDR502C	AID 1159580	NCBI PubChem BioAssay	AID 1159580	https://pubchem.ncbi.nlm.nih.gov/bioassay/1159580	Statistical analysis of the CGM data	AID 1159580	NCBI PubChem BioAssay	AID 1159580	https://pubchem.ncbi.nlm.nih.gov/bioassay/1159580	BY4741
Spectrum	Generation of the Chemical Genetic Matrix	YMR263W	Spectrum_YMR263W	AID 1159580	NCBI PubChem BioAssay	AID 1159580	https://pubchem.ncbi.nlm.nih.gov/bioassay/1159580	Statistical analysis of the CGM data	AID 1159580	NCBI PubChem BioAssay	AID 1159580	https://pubchem.ncbi.nlm.nih.gov/bioassay/1159580	BY4741
Spectrum	Generation of the Chemical Genetic Matrix	YLL041C	Spectrum_YLL041C	AID 1159580	NCBI PubChem BioAssay	AID 1159580	https://pubchem.ncbi.nlm.nih.gov/bioassay/1159580	Statistical analysis of the CGM data	AID 1159580	NCBI PubChem BioAssay	AID 1159580	https://pubchem.ncbi.nlm.nih.gov/bioassay/1159580	BY4741
Spectrum	Generation of the Chemical Genetic Matrix	YLR268W	Spectrum_YLR268W	AID 1159580	NCBI PubChem BioAssay	AID 1159580	https://pubchem.ncbi.nlm.nih.gov/bioassay/1159580	Statistical analysis of the CGM data	AID 1159580	NCBI PubChem BioAssay	AID 1159580	https://pubchem.ncbi.nlm.nih.gov/bioassay/1159580	BY4741
Spectrum	Generation of the Chemical Genetic Matrix	YBR171W	Spectrum_YBR171W	AID 1159580	NCBI PubChem BioAssay	AID 1159580	https://pubchem.ncbi.nlm.nih.gov/bioassay/1159580	Statistical analysis of the CGM data	AID 1159580	NCBI PubChem BioAssay	AID 1159580	https://pubchem.ncbi.nlm.nih.gov/bioassay/1159580	BY4741
Spectrum	Generation of the Chemical Genetic Matrix	pdr1deltapdr3delta	Spectrum_pdr1deltapdr3delta	AID 1159580	NCBI PubChem BioAssay	AID 1159580	https://pubchem.ncbi.nlm.nih.gov/bioassay/1159580	Statistical analysis of the CGM data	AID 1159580	NCBI PubChem BioAssay	AID 1159580	https://pubchem.ncbi.nlm.nih.gov/bioassay/1159580	BY4741
Spectrum	Generation of the Chemical Genetic Matrix	YOR184W	Spectrum_YOR184W	AID 1159580	NCBI PubChem BioAssay	AID 1159580	https://pubchem.ncbi.nlm.nih.gov/bioassay/1159580	Statistical analysis of the CGM data	AID 1159580	NCBI PubChem BioAssay	AID 1159580	https://pubchem.ncbi.nlm.nih.gov/bioassay/1159580	BY4741
Spectrum	Generation of the Chemical Genetic Matrix	YJL168C	Spectrum_YJL168C	AID 1159580	NCBI PubChem BioAssay	AID 1159580	https://pubchem.ncbi.nlm.nih.gov/bioassay/1159580	Statistical analysis of the CGM data	AID 1159580	NCBI PubChem BioAssay	AID 1159580	https://pubchem.ncbi.nlm.nih.gov/bioassay/1159580	BY4741
Spectrum	Generation of the Chemical Genetic Matrix	YLR058C	Spectrum_YLR058C	AID 1159580	NCBI PubChem BioAssay	AID 1159580	https://pubchem.ncbi.nlm.nih.gov/bioassay/1159580	Statistical analysis of the CGM data	AID 1159580	NCBI PubChem BioAssay	AID 1159580	https://pubchem.ncbi.nlm.nih.gov/bioassay/1159580	BY4741
Spectrum	Generation of the Chemical Genetic Matrix	YBL061C	Spectrum_YBL061C	AID 1159580	NCBI PubChem BioAssay	AID 1159580	https://pubchem.ncbi.nlm.nih.gov/bioassay/1159580	Statistical analysis of the CGM data	AID 1159580	NCBI PubChem BioAssay	AID 1159580	https://pubchem.ncbi.nlm.nih.gov/bioassay/1159580	BY4741
Spectrum	Generation of the Chemical Genetic Matrix	YHR030C	Spectrum_YHR030C	AID 1159580	NCBI PubChem BioAssay	AID 1159580	https://pubchem.ncbi.nlm.nih.gov/bioassay/1159580	Statistical analysis of the CGM data	AID 1159580	NCBI PubChem BioAssay	AID 1159580	https://pubchem.ncbi.nlm.nih.gov/bioassay/1159580	BY4741
Spectrum	Generation of the Chemical Genetic Matrix	YGR229C	Spectrum_YGR229C	AID 1159580	NCBI PubChem BioAssay	AID 1159580	https://pubchem.ncbi.nlm.nih.gov/bioassay/1159580	Statistical analysis of the CGM data	AID 1159580	NCBI PubChem BioAssay	AID 1159580	https://pubchem.ncbi.nlm.nih.gov/bioassay/1159580	BY4741
Spectrum	Generation of the Chemical Genetic Matrix	YAL030W	Spectrum_YAL030W	AID 1159580	NCBI PubChem BioAssay	AID 1159580	https://pubchem.ncbi.nlm.nih.gov/bioassay/1159580	Statistical analysis of the CGM data	AID 1159580	NCBI PubChem BioAssay	AID 1159580	https://pubchem.ncbi.nlm.nih.gov/bioassay/1159580	BY4741
Spectrum	Generation of the Chemical Genetic Matrix	YOR290C	Spectrum_YOR290C	AID 1159580	NCBI PubChem BioAssay	AID 1159580	https://pubchem.ncbi.nlm.nih.gov/bioassay/1159580	Statistical analysis of the CGM data	AID 1159580	NCBI PubChem BioAssay	AID 1159580	https://pubchem.ncbi.nlm.nih.gov/bioassay/1159580	BY4741
Spectrum	Generation of the Chemical Genetic Matrix	YIL073C	Spectrum_YIL073C	AID 1159580	NCBI PubChem BioAssay	AID 1159580	https://pubchem.ncbi.nlm.nih.gov/bioassay/1159580	Statistical analysis of the CGM data	AID 1159580	NCBI PubChem BioAssay	AID 1159580	https://pubchem.ncbi.nlm.nih.gov/bioassay/1159580	BY4741
Spectrum	Generation of the Chemical Genetic Matrix	YDR392W	Spectrum_YDR392W	AID 1159580	NCBI PubChem BioAssay	AID 1159580	https://pubchem.ncbi.nlm.nih.gov/bioassay/1159580	Statistical analysis of the CGM data	AID 1159580	NCBI PubChem BioAssay	AID 1159580	https://pubchem.ncbi.nlm.nih.gov/bioassay/1159580	BY4741
Spectrum	Generation of the Chemical Genetic Matrix	YKR091W	Spectrum_YKR091W	AID 1159580	NCBI PubChem BioAssay	AID 1159580	https://pubchem.ncbi.nlm.nih.gov/bioassay/1159580	Statistical analysis of the CGM data	AID 1159580	NCBI PubChem BioAssay	AID 1159580	https://pubchem.ncbi.nlm.nih.gov/bioassay/1159580	BY4741
Spectrum	Generation of the Chemical Genetic Matrix	YJL092W	Spectrum_YJL092W	AID 1159580	NCBI PubChem BioAssay	AID 1159580	https://pubchem.ncbi.nlm.nih.gov/bioassay/1159580	Statistical analysis of the CGM data	AID 1159580	NCBI PubChem BioAssay	AID 1159580	https://pubchem.ncbi.nlm.nih.gov/bioassay/1159580	BY4741
Spectrum	Generation of the Chemical Genetic Matrix	YNL209W	Spectrum_YNL209W	AID 1159580	NCBI PubChem BioAssay	AID 1159580	https://pubchem.ncbi.nlm.nih.gov/bioassay/1159580	Statistical analysis of the CGM data	AID 1159580	NCBI PubChem BioAssay	AID 1159580	https://pubchem.ncbi.nlm.nih.gov/bioassay/1159580	BY4741
Spectrum	Generation of the Chemical Genetic Matrix	YPL106C	Spectrum_YPL106C	AID 1159580	NCBI PubChem BioAssay	AID 1159580	https://pubchem.ncbi.nlm.nih.gov/bioassay/1159580	Statistical analysis of the CGM data	AID 1159580	NCBI PubChem BioAssay	AID 1159580	https://pubchem.ncbi.nlm.nih.gov/bioassay/1159580	BY4741
Spectrum	Generation of the Chemical Genetic Matrix	YMR125W	Spectrum_YMR125W	AID 1159580	NCBI PubChem BioAssay	AID 1159580	https://pubchem.ncbi.nlm.nih.gov/bioassay/1159580	Statistical analysis of the CGM data	AID 1159580	NCBI PubChem BioAssay	AID 1159580	https://pubchem.ncbi.nlm.nih.gov/bioassay/1159580	BY4741
Spectrum	Generation of the Chemical Genetic Matrix	YDR297W	Spectrum_YDR297W	AID 1159580	NCBI PubChem BioAssay	AID 1159580	https://pubchem.ncbi.nlm.nih.gov/bioassay/1159580	Statistical analysis of the CGM data	AID 1159580	NCBI PubChem BioAssay	AID 1159580	https://pubchem.ncbi.nlm.nih.gov/bioassay/1159580	BY4741
Spectrum	Generation of the Chemical Genetic Matrix	YBR231C	Spectrum_YBR231C	AID 1159580	NCBI PubChem BioAssay	AID 1159580	https://pubchem.ncbi.nlm.nih.gov/bioassay/1159580	Statistical analysis of the CGM data	AID 1159580	NCBI PubChem BioAssay	AID 1159580	https://pubchem.ncbi.nlm.nih.gov/bioassay/1159580	BY4741
Spectrum	Generation of the Chemical Genetic Matrix	YJL187C	Spectrum_YJL187C	AID 1159580	NCBI PubChem BioAssay	AID 1159580	https://pubchem.ncbi.nlm.nih.gov/bioassay/1159580	Statistical analysis of the CGM data	AID 1159580	NCBI PubChem BioAssay	AID 1159580	https://pubchem.ncbi.nlm.nih.gov/bioassay/1159580	BY4741
Spectrum	Generation of the Chemical Genetic Matrix	YER111C	Spectrum_YER111C	AID 1159580	NCBI PubChem BioAssay	AID 1159580	https://pubchem.ncbi.nlm.nih.gov/bioassay/1159580	Statistical analysis of the CGM data	AID 1159580	NCBI PubChem BioAssay	AID 1159580	https://pubchem.ncbi.nlm.nih.gov/bioassay/1159580	BY4741
Spectrum	Generation of the Chemical Genetic Matrix	YDR334W	Spectrum_YDR334W	AID 1159580	NCBI PubChem BioAssay	AID 1159580	https://pubchem.ncbi.nlm.nih.gov/bioassay/1159580	Statistical analysis of the CGM data	AID 1159580	NCBI PubChem BioAssay	AID 1159580	https://pubchem.ncbi.nlm.nih.gov/bioassay/1159580	BY4741
Spectrum	Generation of the Chemical Genetic Matrix	YNL128W	Spectrum_YNL128W	AID 1159580	NCBI PubChem BioAssay	AID 1159580	https://pubchem.ncbi.nlm.nih.gov/bioassay/1159580	Statistical analysis of the CGM data	AID 1159580	NCBI PubChem BioAssay	AID 1159580	https://pubchem.ncbi.nlm.nih.gov/bioassay/1159580	BY4741
Spectrum	Generation of the Chemical Genetic Matrix	YDL185W	Spectrum_YDL185W	AID 1159580	NCBI PubChem BioAssay	AID 1159580	https://pubchem.ncbi.nlm.nih.gov/bioassay/1159580	Statistical analysis of the CGM data	AID 1159580	NCBI PubChem BioAssay	AID 1159580	https://pubchem.ncbi.nlm.nih.gov/bioassay/1159580	BY4741
Spectrum	Generation of the Chemical Genetic Matrix	YPR163C	Spectrum_YPR163C	AID 1159580	NCBI PubChem BioAssay	AID 1159580	https://pubchem.ncbi.nlm.nih.gov/bioassay/1159580	Statistical analysis of the CGM data	AID 1159580	NCBI PubChem BioAssay	AID 1159580	https://pubchem.ncbi.nlm.nih.gov/bioassay/1159580	BY4741
Spectrum	Generation of the Chemical Genetic Matrix	YOL006C	Spectrum_YOL006C	AID 1159580	NCBI PubChem BioAssay	AID 1159580	https://pubchem.ncbi.nlm.nih.gov/bioassay/1159580	Statistical analysis of the CGM data	AID 1159580	NCBI PubChem BioAssay	AID 1159580	https://pubchem.ncbi.nlm.nih.gov/bioassay/1159580	BY4741
Spectrum	Generation of the Chemical Genetic Matrix	YJR066W	Spectrum_YJR066W	AID 1159580	NCBI PubChem BioAssay	AID 1159580	https://pubchem.ncbi.nlm.nih.gov/bioassay/1159580	Statistical analysis of the CGM data	AID 1159580	NCBI PubChem BioAssay	AID 1159580	https://pubchem.ncbi.nlm.nih.gov/bioassay/1159580	BY4741
Spectrum	Generation of the Chemical Genetic Matrix	YJL164C	Spectrum_YJL164C	AID 1159580	NCBI PubChem BioAssay	AID 1159580	https://pubchem.ncbi.nlm.nih.gov/bioassay/1159580	Statistical analysis of the CGM data	AID 1159580	NCBI PubChem BioAssay	AID 1159580	https://pubchem.ncbi.nlm.nih.gov/bioassay/1159580	BY4741
Spectrum	Generation of the Chemical Genetic Matrix	YJL129C	Spectrum_YJL129C	AID 1159580	NCBI PubChem BioAssay	AID 1159580	https://pubchem.ncbi.nlm.nih.gov/bioassay/1159580	Statistical analysis of the CGM data	AID 1159580	NCBI PubChem BioAssay	AID 1159580	https://pubchem.ncbi.nlm.nih.gov/bioassay/1159580	BY4741
Spectrum	Generation of the Chemical Genetic Matrix	YML124C	Spectrum_YML124C	AID 1159580	NCBI PubChem BioAssay	AID 1159580	https://pubchem.ncbi.nlm.nih.gov/bioassay/1159580	Statistical analysis of the CGM data	AID 1159580	NCBI PubChem BioAssay	AID 1159580	https://pubchem.ncbi.nlm.nih.gov/bioassay/1159580	BY4741
Spectrum	Generation of the Chemical Genetic Matrix	YFR010W	Spectrum_YFR010W	AID 1159580	NCBI PubChem BioAssay	AID 1159580	https://pubchem.ncbi.nlm.nih.gov/bioassay/1159580	Statistical analysis of the CGM data	AID 1159580	NCBI PubChem BioAssay	AID 1159580	https://pubchem.ncbi.nlm.nih.gov/bioassay/1159580	BY4741
Spectrum	Generation of the Chemical Genetic Matrix	YMR223W	Spectrum_YMR223W	AID 1159580	NCBI PubChem BioAssay	AID 1159580	https://pubchem.ncbi.nlm.nih.gov/bioassay/1159580	Statistical analysis of the CGM data	AID 1159580	NCBI PubChem BioAssay	AID 1159580	https://pubchem.ncbi.nlm.nih.gov/bioassay/1159580	BY4741
Spectrum	Generation of the Chemical Genetic Matrix	YOR106W	Spectrum_YOR106W	AID 1159580	NCBI PubChem BioAssay	AID 1159580	https://pubchem.ncbi.nlm.nih.gov/bioassay/1159580	Statistical analysis of the CGM data	AID 1159580	NCBI PubChem BioAssay	AID 1159580	https://pubchem.ncbi.nlm.nih.gov/bioassay/1159580	BY4741
Spectrum	Generation of the Chemical Genetic Matrix	YCL069W	Spectrum_YCL069W	AID 1159580	NCBI PubChem BioAssay	AID 1159580	https://pubchem.ncbi.nlm.nih.gov/bioassay/1159580	Statistical analysis of the CGM data	AID 1159580	NCBI PubChem BioAssay	AID 1159580	https://pubchem.ncbi.nlm.nih.gov/bioassay/1159580	BY4741
Spectrum	Generation of the Chemical Genetic Matrix	YGL227W	Spectrum_YGL227W	AID 1159580	NCBI PubChem BioAssay	AID 1159580	https://pubchem.ncbi.nlm.nih.gov/bioassay/1159580	Statistical analysis of the CGM data	AID 1159580	NCBI PubChem BioAssay	AID 1159580	https://pubchem.ncbi.nlm.nih.gov/bioassay/1159580	BY4741
Spectrum	Generation of the Chemical Genetic Matrix	YOR270C	Spectrum_YOR270C	AID 1159580	NCBI PubChem BioAssay	AID 1159580	https://pubchem.ncbi.nlm.nih.gov/bioassay/1159580	Statistical analysis of the CGM data	AID 1159580	NCBI PubChem BioAssay	AID 1159580	https://pubchem.ncbi.nlm.nih.gov/bioassay/1159580	BY4741
Spectrum	Generation of the Chemical Genetic Matrix	YKR001C	Spectrum_YKR001C	AID 1159580	NCBI PubChem BioAssay	AID 1159580	https://pubchem.ncbi.nlm.nih.gov/bioassay/1159580	Statistical analysis of the CGM data	AID 1159580	NCBI PubChem BioAssay	AID 1159580	https://pubchem.ncbi.nlm.nih.gov/bioassay/1159580	BY4741
Spectrum	Generation of the Chemical Genetic Matrix	YJL154C	Spectrum_YJL154C	AID 1159580	NCBI PubChem BioAssay	AID 1159580	https://pubchem.ncbi.nlm.nih.gov/bioassay/1159580	Statistical analysis of the CGM data	AID 1159580	NCBI PubChem BioAssay	AID 1159580	https://pubchem.ncbi.nlm.nih.gov/bioassay/1159580	BY4741
Spectrum	Generation of the Chemical Genetic Matrix	YOR069W	Spectrum_YOR069W	AID 1159580	NCBI PubChem BioAssay	AID 1159580	https://pubchem.ncbi.nlm.nih.gov/bioassay/1159580	Statistical analysis of the CGM data	AID 1159580	NCBI PubChem BioAssay	AID 1159580	https://pubchem.ncbi.nlm.nih.gov/bioassay/1159580	BY4741
Spectrum	Generation of the Chemical Genetic Matrix	YOR083W	Spectrum_YOR083W	AID 1159580	NCBI PubChem BioAssay	AID 1159580	https://pubchem.ncbi.nlm.nih.gov/bioassay/1159580	Statistical analysis of the CGM data	AID 1159580	NCBI PubChem BioAssay	AID 1159580	https://pubchem.ncbi.nlm.nih.gov/bioassay/1159580	BY4741
Spectrum	Generation of the Chemical Genetic Matrix	BY4741	Spectrum_BY4741	AID 1159580	NCBI PubChem BioAssay	AID 1159580	https://pubchem.ncbi.nlm.nih.gov/bioassay/1159580	Statistical analysis of the CGM data	AID 1159580	NCBI PubChem BioAssay	AID 1159580	https://pubchem.ncbi.nlm.nih.gov/bioassay/1159580	BY4741
Spectrum	Generation of the Chemical Genetic Matrix	YLR262C	Spectrum_YLR262C	AID 1159580	NCBI PubChem BioAssay	AID 1159580	https://pubchem.ncbi.nlm.nih.gov/bioassay/1159580	Statistical analysis of the CGM data	AID 1159580	NCBI PubChem BioAssay	AID 1159580	https://pubchem.ncbi.nlm.nih.gov/bioassay/1159580	BY4741
Bioactive 1	Generation of the Chemical Genetic Matrix	YDR226W	Bioactive 1_YDR226W	AID 1159580	NCBI PubChem BioAssay	AID 1159580	https://pubchem.ncbi.nlm.nih.gov/bioassay/1159580	Statistical analysis of the CGM data	AID 1159580	NCBI PubChem BioAssay	AID 1159580	https://pubchem.ncbi.nlm.nih.gov/bioassay/1159580	BY4741
Bioactive 1	Generation of the Chemical Genetic Matrix	YNL020C	Bioactive 1_YNL020C	AID 1159580	NCBI PubChem BioAssay	AID 1159580	https://pubchem.ncbi.nlm.nih.gov/bioassay/1159580	Statistical analysis of the CGM data	AID 1159580	NCBI PubChem BioAssay	AID 1159580	https://pubchem.ncbi.nlm.nih.gov/bioassay/1159580	BY4741
Bioactive 1	Generation of the Chemical Genetic Matrix	YOL078W	Bioactive 1_YOL078W	AID 1159580	NCBI PubChem BioAssay	AID 1159580	https://pubchem.ncbi.nlm.nih.gov/bioassay/1159580	Statistical analysis of the CGM data	AID 1159580	NCBI PubChem BioAssay	AID 1159580	https://pubchem.ncbi.nlm.nih.gov/bioassay/1159580	BY4741
Bioactive 1	Generation of the Chemical Genetic Matrix	YJL095W	Bioactive 1_YJL095W	AID 1159580	NCBI PubChem BioAssay	AID 1159580	https://pubchem.ncbi.nlm.nih.gov/bioassay/1159580	Statistical analysis of the CGM data	AID 1159580	NCBI PubChem BioAssay	AID 1159580	https://pubchem.ncbi.nlm.nih.gov/bioassay/1159580	BY4741
Bioactive 1	Generation of the Chemical Genetic Matrix	YFL029C	Bioactive 1_YFL029C	AID 1159580	NCBI PubChem BioAssay	AID 1159580	https://pubchem.ncbi.nlm.nih.gov/bioassay/1159580	Statistical analysis of the CGM data	AID 1159580	NCBI PubChem BioAssay	AID 1159580	https://pubchem.ncbi.nlm.nih.gov/bioassay/1159580	BY4741
Bioactive 1	Generation of the Chemical Genetic Matrix	YNL161W	Bioactive 1_YNL161W	AID 1159580	NCBI PubChem BioAssay	AID 1159580	https://pubchem.ncbi.nlm.nih.gov/bioassay/1159580	Statistical analysis of the CGM data	AID 1159580	NCBI PubChem BioAssay	AID 1159580	https://pubchem.ncbi.nlm.nih.gov/bioassay/1159580	BY4741
Bioactive 1	Generation of the Chemical Genetic Matrix	YPR025C	Bioactive 1_YPR025C	AID 1159580	NCBI PubChem BioAssay	AID 1159580	https://pubchem.ncbi.nlm.nih.gov/bioassay/1159580	Statistical analysis of the CGM data	AID 1159580	NCBI PubChem BioAssay	AID 1159580	https://pubchem.ncbi.nlm.nih.gov/bioassay/1159580	BY4741
Bioactive 1	Generation of the Chemical Genetic Matrix	YFR028C	Bioactive 1_YFR028C	AID 1159580	NCBI PubChem BioAssay	AID 1159580	https://pubchem.ncbi.nlm.nih.gov/bioassay/1159580	Statistical analysis of the CGM data	AID 1159580	NCBI PubChem BioAssay	AID 1159580	https://pubchem.ncbi.nlm.nih.gov/bioassay/1159580	BY4741
Bioactive 1	Generation of the Chemical Genetic Matrix	YAR019C	Bioactive 1_YAR019C	AID 1159580	NCBI PubChem BioAssay	AID 1159580	https://pubchem.ncbi.nlm.nih.gov/bioassay/1159580	Statistical analysis of the CGM data	AID 1159580	NCBI PubChem BioAssay	AID 1159580	https://pubchem.ncbi.nlm.nih.gov/bioassay/1159580	BY4741
Bioactive 1	Generation of the Chemical Genetic Matrix	YBR160W	Bioactive 1_YBR160W	AID 1159580	NCBI PubChem BioAssay	AID 1159580	https://pubchem.ncbi.nlm.nih.gov/bioassay/1159580	Statistical analysis of the CGM data	AID 1159580	NCBI PubChem BioAssay	AID 1159580	https://pubchem.ncbi.nlm.nih.gov/bioassay/1159580	BY4741
Bioactive 1	Generation of the Chemical Genetic Matrix	YDR054C	Bioactive 1_YDR054C	AID 1159580	NCBI PubChem BioAssay	AID 1159580	https://pubchem.ncbi.nlm.nih.gov/bioassay/1159580	Statistical analysis of the CGM data	AID 1159580	NCBI PubChem BioAssay	AID 1159580	https://pubchem.ncbi.nlm.nih.gov/bioassay/1159580	BY4741
Bioactive 1	Generation of the Chemical Genetic Matrix	YFL009W	Bioactive 1_YFL009W	AID 1159580	NCBI PubChem BioAssay	AID 1159580	https://pubchem.ncbi.nlm.nih.gov/bioassay/1159580	Statistical analysis of the CGM data	AID 1159580	NCBI PubChem BioAssay	AID 1159580	https://pubchem.ncbi.nlm.nih.gov/bioassay/1159580	BY4741
Bioactive 1	Generation of the Chemical Genetic Matrix	YMR001C	Bioactive 1_YMR001C	AID 1159580	NCBI PubChem BioAssay	AID 1159580	https://pubchem.ncbi.nlm.nih.gov/bioassay/1159580	Statistical analysis of the CGM data	AID 1159580	NCBI PubChem BioAssay	AID 1159580	https://pubchem.ncbi.nlm.nih.gov/bioassay/1159580	BY4741
Bioactive 1	Generation of the Chemical Genetic Matrix	YDL132W	Bioactive 1_YDL132W	AID 1159580	NCBI PubChem BioAssay	AID 1159580	https://pubchem.ncbi.nlm.nih.gov/bioassay/1159580	Statistical analysis of the CGM data	AID 1159580	NCBI PubChem BioAssay	AID 1159580	https://pubchem.ncbi.nlm.nih.gov/bioassay/1159580	BY4741
Bioactive 1	Generation of the Chemical Genetic Matrix	YDL017W	Bioactive 1_YDL017W	AID 1159580	NCBI PubChem BioAssay	AID 1159580	https://pubchem.ncbi.nlm.nih.gov/bioassay/1159580	Statistical analysis of the CGM data	AID 1159580	NCBI PubChem BioAssay	AID 1159580	https://pubchem.ncbi.nlm.nih.gov/bioassay/1159580	BY4741
Bioactive 1	Generation of the Chemical Genetic Matrix	YOR061W	Bioactive 1_YOR061W	AID 1159580	NCBI PubChem BioAssay	AID 1159580	https://pubchem.ncbi.nlm.nih.gov/bioassay/1159580	Statistical analysis of the CGM data	AID 1159580	NCBI PubChem BioAssay	AID 1159580	https://pubchem.ncbi.nlm.nih.gov/bioassay/1159580	BY4741
Bioactive 1	Generation of the Chemical Genetic Matrix	YLR133W	Bioactive 1_YLR133W	AID 1159580	NCBI PubChem BioAssay	AID 1159580	https://pubchem.ncbi.nlm.nih.gov/bioassay/1159580	Statistical analysis of the CGM data	AID 1159580	NCBI PubChem BioAssay	AID 1159580	https://pubchem.ncbi.nlm.nih.gov/bioassay/1159580	BY4741
Bioactive 1	Generation of the Chemical Genetic Matrix	YBR135W	Bioactive 1_YBR135W	AID 1159580	NCBI PubChem BioAssay	AID 1159580	https://pubchem.ncbi.nlm.nih.gov/bioassay/1159580	Statistical analysis of the CGM data	AID 1159580	NCBI PubChem BioAssay	AID 1159580	https://pubchem.ncbi.nlm.nih.gov/bioassay/1159580	BY4741
Bioactive 1	Generation of the Chemical Genetic Matrix	YPL256C	Bioactive 1_YPL256C	AID 1159580	NCBI PubChem BioAssay	AID 1159580	https://pubchem.ncbi.nlm.nih.gov/bioassay/1159580	Statistical analysis of the CGM data	AID 1159580	NCBI PubChem BioAssay	AID 1159580	https://pubchem.ncbi.nlm.nih.gov/bioassay/1159580	BY4741
Bioactive 1	Generation of the Chemical Genetic Matrix	YML070W	Bioactive 1_YML070W	AID 1159580	NCBI PubChem BioAssay	AID 1159580	https://pubchem.ncbi.nlm.nih.gov/bioassay/1159580	Statistical analysis of the CGM data	AID 1159580	NCBI PubChem BioAssay	AID 1159580	https://pubchem.ncbi.nlm.nih.gov/bioassay/1159580	BY4741
Bioactive 1	Generation of the Chemical Genetic Matrix	YGR092W	Bioactive 1_YGR092W	AID 1159580	NCBI PubChem BioAssay	AID 1159580	https://pubchem.ncbi.nlm.nih.gov/bioassay/1159580	Statistical analysis of the CGM data	AID 1159580	NCBI PubChem BioAssay	AID 1159580	https://pubchem.ncbi.nlm.nih.gov/bioassay/1159580	BY4741
Bioactive 1	Generation of the Chemical Genetic Matrix	YPR111W	Bioactive 1_YPR111W	AID 1159580	NCBI PubChem BioAssay	AID 1159580	https://pubchem.ncbi.nlm.nih.gov/bioassay/1159580	Statistical analysis of the CGM data	AID 1159580	NCBI PubChem BioAssay	AID 1159580	https://pubchem.ncbi.nlm.nih.gov/bioassay/1159580	BY4741
Bioactive 1	Generation of the Chemical Genetic Matrix	YDR052C	Bioactive 1_YDR052C	AID 1159580	NCBI PubChem BioAssay	AID 1159580	https://pubchem.ncbi.nlm.nih.gov/bioassay/1159580	Statistical analysis of the CGM data	AID 1159580	NCBI PubChem BioAssay	AID 1159580	https://pubchem.ncbi.nlm.nih.gov/bioassay/1159580	BY4741
Bioactive 1	Generation of the Chemical Genetic Matrix	YDL101C	Bioactive 1_YDL101C	AID 1159580	NCBI PubChem BioAssay	AID 1159580	https://pubchem.ncbi.nlm.nih.gov/bioassay/1159580	Statistical analysis of the CGM data	AID 1159580	NCBI PubChem BioAssay	AID 1159580	https://pubchem.ncbi.nlm.nih.gov/bioassay/1159580	BY4741
Bioactive 1	Generation of the Chemical Genetic Matrix	YKL048C	Bioactive 1_YKL048C	AID 1159580	NCBI PubChem BioAssay	AID 1159580	https://pubchem.ncbi.nlm.nih.gov/bioassay/1159580	Statistical analysis of the CGM data	AID 1159580	NCBI PubChem BioAssay	AID 1159580	https://pubchem.ncbi.nlm.nih.gov/bioassay/1159580	BY4741
Bioactive 1	Generation of the Chemical Genetic Matrix	YFR019W	Bioactive 1_YFR019W	AID 1159580	NCBI PubChem BioAssay	AID 1159580	https://pubchem.ncbi.nlm.nih.gov/bioassay/1159580	Statistical analysis of the CGM data	AID 1159580	NCBI PubChem BioAssay	AID 1159580	https://pubchem.ncbi.nlm.nih.gov/bioassay/1159580	BY4741
Bioactive 1	Generation of the Chemical Genetic Matrix	YJL157C	Bioactive 1_YJL157C	AID 1159580	NCBI PubChem BioAssay	AID 1159580	https://pubchem.ncbi.nlm.nih.gov/bioassay/1159580	Statistical analysis of the CGM data	AID 1159580	NCBI PubChem BioAssay	AID 1159580	https://pubchem.ncbi.nlm.nih.gov/bioassay/1159580	BY4741
Bioactive 1	Generation of the Chemical Genetic Matrix	YMR277W	Bioactive 1_YMR277W	AID 1159580	NCBI PubChem BioAssay	AID 1159580	https://pubchem.ncbi.nlm.nih.gov/bioassay/1159580	Statistical analysis of the CGM data	AID 1159580	NCBI PubChem BioAssay	AID 1159580	https://pubchem.ncbi.nlm.nih.gov/bioassay/1159580	BY4741
Bioactive 1	Generation of the Chemical Genetic Matrix	YGR052W	Bioactive 1_YGR052W	AID 1159580	NCBI PubChem BioAssay	AID 1159580	https://pubchem.ncbi.nlm.nih.gov/bioassay/1159580	Statistical analysis of the CGM data	AID 1159580	NCBI PubChem BioAssay	AID 1159580	https://pubchem.ncbi.nlm.nih.gov/bioassay/1159580	BY4741
Bioactive 1	Generation of the Chemical Genetic Matrix	YER133W	Bioactive 1_YER133W	AID 1159580	NCBI PubChem BioAssay	AID 1159580	https://pubchem.ncbi.nlm.nih.gov/bioassay/1159580	Statistical analysis of the CGM data	AID 1159580	NCBI PubChem BioAssay	AID 1159580	https://pubchem.ncbi.nlm.nih.gov/bioassay/1159580	BY4741
Bioactive 1	Generation of the Chemical Genetic Matrix	YLR113W	Bioactive 1_YLR113W	AID 1159580	NCBI PubChem BioAssay	AID 1159580	https://pubchem.ncbi.nlm.nih.gov/bioassay/1159580	Statistical analysis of the CGM data	AID 1159580	NCBI PubChem BioAssay	AID 1159580	https://pubchem.ncbi.nlm.nih.gov/bioassay/1159580	BY4741
Bioactive 1	Generation of the Chemical Genetic Matrix	YPL204W	Bioactive 1_YPL204W	AID 1159580	NCBI PubChem BioAssay	AID 1159580	https://pubchem.ncbi.nlm.nih.gov/bioassay/1159580	Statistical analysis of the CGM data	AID 1159580	NCBI PubChem BioAssay	AID 1159580	https://pubchem.ncbi.nlm.nih.gov/bioassay/1159580	BY4741
Bioactive 1	Generation of the Chemical Genetic Matrix	YKL101W	Bioactive 1_YKL101W	AID 1159580	NCBI PubChem BioAssay	AID 1159580	https://pubchem.ncbi.nlm.nih.gov/bioassay/1159580	Statistical analysis of the CGM data	AID 1159580	NCBI PubChem BioAssay	AID 1159580	https://pubchem.ncbi.nlm.nih.gov/bioassay/1159580	BY4741
Bioactive 1	Generation of the Chemical Genetic Matrix	YJR016C	Bioactive 1_YJR016C	AID 1159580	NCBI PubChem BioAssay	AID 1159580	https://pubchem.ncbi.nlm.nih.gov/bioassay/1159580	Statistical analysis of the CGM data	AID 1159580	NCBI PubChem BioAssay	AID 1159580	https://pubchem.ncbi.nlm.nih.gov/bioassay/1159580	BY4741
Bioactive 1	Generation of the Chemical Genetic Matrix	YPL209C	Bioactive 1_YPL209C	AID 1159580	NCBI PubChem BioAssay	AID 1159580	https://pubchem.ncbi.nlm.nih.gov/bioassay/1159580	Statistical analysis of the CGM data	AID 1159580	NCBI PubChem BioAssay	AID 1159580	https://pubchem.ncbi.nlm.nih.gov/bioassay/1159580	BY4741
Bioactive 1	Generation of the Chemical Genetic Matrix	YHR079C	Bioactive 1_YHR079C	AID 1159580	NCBI PubChem BioAssay	AID 1159580	https://pubchem.ncbi.nlm.nih.gov/bioassay/1159580	Statistical analysis of the CGM data	AID 1159580	NCBI PubChem BioAssay	AID 1159580	https://pubchem.ncbi.nlm.nih.gov/bioassay/1159580	BY4741
Bioactive 1	Generation of the Chemical Genetic Matrix	YPR106W	Bioactive 1_YPR106W	AID 1159580	NCBI PubChem BioAssay	AID 1159580	https://pubchem.ncbi.nlm.nih.gov/bioassay/1159580	Statistical analysis of the CGM data	AID 1159580	NCBI PubChem BioAssay	AID 1159580	https://pubchem.ncbi.nlm.nih.gov/bioassay/1159580	BY4741
Bioactive 1	Generation of the Chemical Genetic Matrix	YDL108W	Bioactive 1_YDL108W	AID 1159580	NCBI PubChem BioAssay	AID 1159580	https://pubchem.ncbi.nlm.nih.gov/bioassay/1159580	Statistical analysis of the CGM data	AID 1159580	NCBI PubChem BioAssay	AID 1159580	https://pubchem.ncbi.nlm.nih.gov/bioassay/1159580	BY4741
Bioactive 1	Generation of the Chemical Genetic Matrix	YHR082C	Bioactive 1_YHR082C	AID 1159580	NCBI PubChem BioAssay	AID 1159580	https://pubchem.ncbi.nlm.nih.gov/bioassay/1159580	Statistical analysis of the CGM data	AID 1159580	NCBI PubChem BioAssay	AID 1159580	https://pubchem.ncbi.nlm.nih.gov/bioassay/1159580	BY4741
Bioactive 1	Generation of the Chemical Genetic Matrix	YGR040W	Bioactive 1_YGR040W	AID 1159580	NCBI PubChem BioAssay	AID 1159580	https://pubchem.ncbi.nlm.nih.gov/bioassay/1159580	Statistical analysis of the CGM data	AID 1159580	NCBI PubChem BioAssay	AID 1159580	https://pubchem.ncbi.nlm.nih.gov/bioassay/1159580	BY4741
Bioactive 1	Generation of the Chemical Genetic Matrix	YNL006W	Bioactive 1_YNL006W	AID 1159580	NCBI PubChem BioAssay	AID 1159580	https://pubchem.ncbi.nlm.nih.gov/bioassay/1159580	Statistical analysis of the CGM data	AID 1159580	NCBI PubChem BioAssay	AID 1159580	https://pubchem.ncbi.nlm.nih.gov/bioassay/1159580	BY4741
Bioactive 1	Generation of the Chemical Genetic Matrix	YNL307C	Bioactive 1_YNL307C	AID 1159580	NCBI PubChem BioAssay	AID 1159580	https://pubchem.ncbi.nlm.nih.gov/bioassay/1159580	Statistical analysis of the CGM data	AID 1159580	NCBI PubChem BioAssay	AID 1159580	https://pubchem.ncbi.nlm.nih.gov/bioassay/1159580	BY4741
Bioactive 1	Generation of the Chemical Genetic Matrix	YBR136W	Bioactive 1_YBR136W	AID 1159580	NCBI PubChem BioAssay	AID 1159580	https://pubchem.ncbi.nlm.nih.gov/bioassay/1159580	Statistical analysis of the CGM data	AID 1159580	NCBI PubChem BioAssay	AID 1159580	https://pubchem.ncbi.nlm.nih.gov/bioassay/1159580	BY4741
Bioactive 1	Generation of the Chemical Genetic Matrix	YOR231W	Bioactive 1_YOR231W	AID 1159580	NCBI PubChem BioAssay	AID 1159580	https://pubchem.ncbi.nlm.nih.gov/bioassay/1159580	Statistical analysis of the CGM data	AID 1159580	NCBI PubChem BioAssay	AID 1159580	https://pubchem.ncbi.nlm.nih.gov/bioassay/1159580	BY4741
Bioactive 1	Generation of the Chemical Genetic Matrix	YDL028C	Bioactive 1_YDL028C	AID 1159580	NCBI PubChem BioAssay	AID 1159580	https://pubchem.ncbi.nlm.nih.gov/bioassay/1159580	Statistical analysis of the CGM data	AID 1159580	NCBI PubChem BioAssay	AID 1159580	https://pubchem.ncbi.nlm.nih.gov/bioassay/1159580	BY4741
Bioactive 1	Generation of the Chemical Genetic Matrix	YKL171W	Bioactive 1_YKL171W	AID 1159580	NCBI PubChem BioAssay	AID 1159580	https://pubchem.ncbi.nlm.nih.gov/bioassay/1159580	Statistical analysis of the CGM data	AID 1159580	NCBI PubChem BioAssay	AID 1159580	https://pubchem.ncbi.nlm.nih.gov/bioassay/1159580	BY4741
Bioactive 1	Generation of the Chemical Genetic Matrix	YNL183C	Bioactive 1_YNL183C	AID 1159580	NCBI PubChem BioAssay	AID 1159580	https://pubchem.ncbi.nlm.nih.gov/bioassay/1159580	Statistical analysis of the CGM data	AID 1159580	NCBI PubChem BioAssay	AID 1159580	https://pubchem.ncbi.nlm.nih.gov/bioassay/1159580	BY4741
Bioactive 1	Generation of the Chemical Genetic Matrix	YJL128C	Bioactive 1_YJL128C	AID 1159580	NCBI PubChem BioAssay	AID 1159580	https://pubchem.ncbi.nlm.nih.gov/bioassay/1159580	Statistical analysis of the CGM data	AID 1159580	NCBI PubChem BioAssay	AID 1159580	https://pubchem.ncbi.nlm.nih.gov/bioassay/1159580	BY4741
Bioactive 1	Generation of the Chemical Genetic Matrix	YMR205C	Bioactive 1_YMR205C	AID 1159580	NCBI PubChem BioAssay	AID 1159580	https://pubchem.ncbi.nlm.nih.gov/bioassay/1159580	Statistical analysis of the CGM data	AID 1159580	NCBI PubChem BioAssay	AID 1159580	https://pubchem.ncbi.nlm.nih.gov/bioassay/1159580	BY4741
Bioactive 1	Generation of the Chemical Genetic Matrix	YOL136C	Bioactive 1_YOL136C	AID 1159580	NCBI PubChem BioAssay	AID 1159580	https://pubchem.ncbi.nlm.nih.gov/bioassay/1159580	Statistical analysis of the CGM data	AID 1159580	NCBI PubChem BioAssay	AID 1159580	https://pubchem.ncbi.nlm.nih.gov/bioassay/1159580	BY4741
Bioactive 1	Generation of the Chemical Genetic Matrix	YPL031C	Bioactive 1_YPL031C	AID 1159580	NCBI PubChem BioAssay	AID 1159580	https://pubchem.ncbi.nlm.nih.gov/bioassay/1159580	Statistical analysis of the CGM data	AID 1159580	NCBI PubChem BioAssay	AID 1159580	https://pubchem.ncbi.nlm.nih.gov/bioassay/1159580	BY4741
Bioactive 1	Generation of the Chemical Genetic Matrix	YBL105C	Bioactive 1_YBL105C	AID 1159580	NCBI PubChem BioAssay	AID 1159580	https://pubchem.ncbi.nlm.nih.gov/bioassay/1159580	Statistical analysis of the CGM data	AID 1159580	NCBI PubChem BioAssay	AID 1159580	https://pubchem.ncbi.nlm.nih.gov/bioassay/1159580	BY4741
Bioactive 1	Generation of the Chemical Genetic Matrix	YDL214C	Bioactive 1_YDL214C	AID 1159580	NCBI PubChem BioAssay	AID 1159580	https://pubchem.ncbi.nlm.nih.gov/bioassay/1159580	Statistical analysis of the CGM data	AID 1159580	NCBI PubChem BioAssay	AID 1159580	https://pubchem.ncbi.nlm.nih.gov/bioassay/1159580	BY4741
Bioactive 1	Generation of the Chemical Genetic Matrix	YPL153C	Bioactive 1_YPL153C	AID 1159580	NCBI PubChem BioAssay	AID 1159580	https://pubchem.ncbi.nlm.nih.gov/bioassay/1159580	Statistical analysis of the CGM data	AID 1159580	NCBI PubChem BioAssay	AID 1159580	https://pubchem.ncbi.nlm.nih.gov/bioassay/1159580	BY4741
Bioactive 1	Generation of the Chemical Genetic Matrix	YOR119C	Bioactive 1_YOR119C	AID 1159580	NCBI PubChem BioAssay	AID 1159580	https://pubchem.ncbi.nlm.nih.gov/bioassay/1159580	Statistical analysis of the CGM data	AID 1159580	NCBI PubChem BioAssay	AID 1159580	https://pubchem.ncbi.nlm.nih.gov/bioassay/1159580	BY4741
Bioactive 1	Generation of the Chemical Genetic Matrix	YNL207W	Bioactive 1_YNL207W	AID 1159580	NCBI PubChem BioAssay	AID 1159580	https://pubchem.ncbi.nlm.nih.gov/bioassay/1159580	Statistical analysis of the CGM data	AID 1159580	NCBI PubChem BioAssay	AID 1159580	https://pubchem.ncbi.nlm.nih.gov/bioassay/1159580	BY4741
Bioactive 1	Generation of the Chemical Genetic Matrix	YOR329C	Bioactive 1_YOR329C	AID 1159580	NCBI PubChem BioAssay	AID 1159580	https://pubchem.ncbi.nlm.nih.gov/bioassay/1159580	Statistical analysis of the CGM data	AID 1159580	NCBI PubChem BioAssay	AID 1159580	https://pubchem.ncbi.nlm.nih.gov/bioassay/1159580	BY4741
Bioactive 1	Generation of the Chemical Genetic Matrix	YHR205W	Bioactive 1_YHR205W	AID 1159580	NCBI PubChem BioAssay	AID 1159580	https://pubchem.ncbi.nlm.nih.gov/bioassay/1159580	Statistical analysis of the CGM data	AID 1159580	NCBI PubChem BioAssay	AID 1159580	https://pubchem.ncbi.nlm.nih.gov/bioassay/1159580	BY4741
Bioactive 1	Generation of the Chemical Genetic Matrix	YKL193C	Bioactive 1_YKL193C	AID 1159580	NCBI PubChem BioAssay	AID 1159580	https://pubchem.ncbi.nlm.nih.gov/bioassay/1159580	Statistical analysis of the CGM data	AID 1159580	NCBI PubChem BioAssay	AID 1159580	https://pubchem.ncbi.nlm.nih.gov/bioassay/1159580	BY4741
Bioactive 1	Generation of the Chemical Genetic Matrix	pdr1deltapdr3delta	Bioactive 1_pdr1deltapdr3delta	AID 1159580	NCBI PubChem BioAssay	AID 1159580	https://pubchem.ncbi.nlm.nih.gov/bioassay/1159580	Statistical analysis of the CGM data	AID 1159580	NCBI PubChem BioAssay	AID 1159580	https://pubchem.ncbi.nlm.nih.gov/bioassay/1159580	BY4741
Bioactive 1	Generation of the Chemical Genetic Matrix	YLR403W	Bioactive 1_YLR403W	AID 1159580	NCBI PubChem BioAssay	AID 1159580	https://pubchem.ncbi.nlm.nih.gov/bioassay/1159580	Statistical analysis of the CGM data	AID 1159580	NCBI PubChem BioAssay	AID 1159580	https://pubchem.ncbi.nlm.nih.gov/bioassay/1159580	BY4741
Bioactive 1	Generation of the Chemical Genetic Matrix	YIL147C	Bioactive 1_YIL147C	AID 1159580	NCBI PubChem BioAssay	AID 1159580	https://pubchem.ncbi.nlm.nih.gov/bioassay/1159580	Statistical analysis of the CGM data	AID 1159580	NCBI PubChem BioAssay	AID 1159580	https://pubchem.ncbi.nlm.nih.gov/bioassay/1159580	BY4741
Bioactive 1	Generation of the Chemical Genetic Matrix	YHR030C	Bioactive 1_YHR030C	AID 1159580	NCBI PubChem BioAssay	AID 1159580	https://pubchem.ncbi.nlm.nih.gov/bioassay/1159580	Statistical analysis of the CGM data	AID 1159580	NCBI PubChem BioAssay	AID 1159580	https://pubchem.ncbi.nlm.nih.gov/bioassay/1159580	BY4741
Bioactive 1	Generation of the Chemical Genetic Matrix	YDR477W	Bioactive 1_YDR477W	AID 1159580	NCBI PubChem BioAssay	AID 1159580	https://pubchem.ncbi.nlm.nih.gov/bioassay/1159580	Statistical analysis of the CGM data	AID 1159580	NCBI PubChem BioAssay	AID 1159580	https://pubchem.ncbi.nlm.nih.gov/bioassay/1159580	BY4741
Bioactive 1	Generation of the Chemical Genetic Matrix	YNL222W	Bioactive 1_YNL222W	AID 1159580	NCBI PubChem BioAssay	AID 1159580	https://pubchem.ncbi.nlm.nih.gov/bioassay/1159580	Statistical analysis of the CGM data	AID 1159580	NCBI PubChem BioAssay	AID 1159580	https://pubchem.ncbi.nlm.nih.gov/bioassay/1159580	BY4741
Bioactive 1	Generation of the Chemical Genetic Matrix	YJR066W	Bioactive 1_YJR066W	AID 1159580	NCBI PubChem BioAssay	AID 1159580	https://pubchem.ncbi.nlm.nih.gov/bioassay/1159580	Statistical analysis of the CGM data	AID 1159580	NCBI PubChem BioAssay	AID 1159580	https://pubchem.ncbi.nlm.nih.gov/bioassay/1159580	BY4741
Bioactive 1	Generation of the Chemical Genetic Matrix	YKL203C	Bioactive 1_YKL203C	AID 1159580	NCBI PubChem BioAssay	AID 1159580	https://pubchem.ncbi.nlm.nih.gov/bioassay/1159580	Statistical analysis of the CGM data	AID 1159580	NCBI PubChem BioAssay	AID 1159580	https://pubchem.ncbi.nlm.nih.gov/bioassay/1159580	BY4741
Bioactive 1	Generation of the Chemical Genetic Matrix	BY4741	Bioactive 1_BY4741	AID 1159580	NCBI PubChem BioAssay	AID 1159580	https://pubchem.ncbi.nlm.nih.gov/bioassay/1159580	Statistical analysis of the CGM data	AID 1159580	NCBI PubChem BioAssay	AID 1159580	https://pubchem.ncbi.nlm.nih.gov/bioassay/1159580	BY4741
Bioactive 1	Generation of the Chemical Genetic Matrix	YER123W	Bioactive 1_YER123W	AID 1159580	NCBI PubChem BioAssay	AID 1159580	https://pubchem.ncbi.nlm.nih.gov/bioassay/1159580	Statistical analysis of the CGM data	AID 1159580	NCBI PubChem BioAssay	AID 1159580	https://pubchem.ncbi.nlm.nih.gov/bioassay/1159580	BY4741
Bioactive 1	Generation of the Chemical Genetic Matrix	YKL067W	Bioactive 1_YKL067W	AID 1159580	NCBI PubChem BioAssay	AID 1159580	https://pubchem.ncbi.nlm.nih.gov/bioassay/1159580	Statistical analysis of the CGM data	AID 1159580	NCBI PubChem BioAssay	AID 1159580	https://pubchem.ncbi.nlm.nih.gov/bioassay/1159580	BY4741
Bioactive 1	Generation of the Chemical Genetic Matrix	YFR003C	Bioactive 1_YFR003C	AID 1159580	NCBI PubChem BioAssay	AID 1159580	https://pubchem.ncbi.nlm.nih.gov/bioassay/1159580	Statistical analysis of the CGM data	AID 1159580	NCBI PubChem BioAssay	AID 1159580	https://pubchem.ncbi.nlm.nih.gov/bioassay/1159580	BY4741
Bioactive 2	Generation of the Chemical Genetic Matrix	YJL095W	Bioactive 2_YJL095W	AID 1159580	NCBI PubChem BioAssay	AID 1159580	https://pubchem.ncbi.nlm.nih.gov/bioassay/1159580	Statistical analysis of the CGM data	AID 1159580	NCBI PubChem BioAssay	AID 1159580	https://pubchem.ncbi.nlm.nih.gov/bioassay/1159580	BY4741
Bioactive 2	Generation of the Chemical Genetic Matrix	YPL256C	Bioactive 2_YPL256C	AID 1159580	NCBI PubChem BioAssay	AID 1159580	https://pubchem.ncbi.nlm.nih.gov/bioassay/1159580	Statistical analysis of the CGM data	AID 1159580	NCBI PubChem BioAssay	AID 1159580	https://pubchem.ncbi.nlm.nih.gov/bioassay/1159580	BY4741
Bioactive 2	Generation of the Chemical Genetic Matrix	YGR052W	Bioactive 2_YGR052W	AID 1159580	NCBI PubChem BioAssay	AID 1159580	https://pubchem.ncbi.nlm.nih.gov/bioassay/1159580	Statistical analysis of the CGM data	AID 1159580	NCBI PubChem BioAssay	AID 1159580	https://pubchem.ncbi.nlm.nih.gov/bioassay/1159580	BY4741
Bioactive 2	Generation of the Chemical Genetic Matrix	YLR113W	Bioactive 2_YLR113W	AID 1159580	NCBI PubChem BioAssay	AID 1159580	https://pubchem.ncbi.nlm.nih.gov/bioassay/1159580	Statistical analysis of the CGM data	AID 1159580	NCBI PubChem BioAssay	AID 1159580	https://pubchem.ncbi.nlm.nih.gov/bioassay/1159580	BY4741
Bioactive 2	Generation of the Chemical Genetic Matrix	YHR079C	Bioactive 2_YHR079C	AID 1159580	NCBI PubChem BioAssay	AID 1159580	https://pubchem.ncbi.nlm.nih.gov/bioassay/1159580	Statistical analysis of the CGM data	AID 1159580	NCBI PubChem BioAssay	AID 1159580	https://pubchem.ncbi.nlm.nih.gov/bioassay/1159580	BY4741
Bioactive 2	Generation of the Chemical Genetic Matrix	YHR082C	Bioactive 2_YHR082C	AID 1159580	NCBI PubChem BioAssay	AID 1159580	https://pubchem.ncbi.nlm.nih.gov/bioassay/1159580	Statistical analysis of the CGM data	AID 1159580	NCBI PubChem BioAssay	AID 1159580	https://pubchem.ncbi.nlm.nih.gov/bioassay/1159580	BY4741
Bioactive 2	Generation of the Chemical Genetic Matrix	YOR231W	Bioactive 2_YOR231W	AID 1159580	NCBI PubChem BioAssay	AID 1159580	https://pubchem.ncbi.nlm.nih.gov/bioassay/1159580	Statistical analysis of the CGM data	AID 1159580	NCBI PubChem BioAssay	AID 1159580	https://pubchem.ncbi.nlm.nih.gov/bioassay/1159580	BY4741
Bioactive 2	Generation of the Chemical Genetic Matrix	YKL171W	Bioactive 2_YKL171W	AID 1159580	NCBI PubChem BioAssay	AID 1159580	https://pubchem.ncbi.nlm.nih.gov/bioassay/1159580	Statistical analysis of the CGM data	AID 1159580	NCBI PubChem BioAssay	AID 1159580	https://pubchem.ncbi.nlm.nih.gov/bioassay/1159580	BY4741
Bioactive 2	Generation of the Chemical Genetic Matrix	YNL183C	Bioactive 2_YNL183C	AID 1159580	NCBI PubChem BioAssay	AID 1159580	https://pubchem.ncbi.nlm.nih.gov/bioassay/1159580	Statistical analysis of the CGM data	AID 1159580	NCBI PubChem BioAssay	AID 1159580	https://pubchem.ncbi.nlm.nih.gov/bioassay/1159580	BY4741
Bioactive 2	Generation of the Chemical Genetic Matrix	YOR119C	Bioactive 2_YOR119C	AID 1159580	NCBI PubChem BioAssay	AID 1159580	https://pubchem.ncbi.nlm.nih.gov/bioassay/1159580	Statistical analysis of the CGM data	AID 1159580	NCBI PubChem BioAssay	AID 1159580	https://pubchem.ncbi.nlm.nih.gov/bioassay/1159580	BY4741
Bioactive 2	Generation of the Chemical Genetic Matrix	YNL207W	Bioactive 2_YNL207W	AID 1159580	NCBI PubChem BioAssay	AID 1159580	https://pubchem.ncbi.nlm.nih.gov/bioassay/1159580	Statistical analysis of the CGM data	AID 1159580	NCBI PubChem BioAssay	AID 1159580	https://pubchem.ncbi.nlm.nih.gov/bioassay/1159580	BY4741
Bioactive 2	Generation of the Chemical Genetic Matrix	pdr1deltapdr3delta	Bioactive 2_pdr1deltapdr3delta	AID 1159580	NCBI PubChem BioAssay	AID 1159580	https://pubchem.ncbi.nlm.nih.gov/bioassay/1159580	Statistical analysis of the CGM data	AID 1159580	NCBI PubChem BioAssay	AID 1159580	https://pubchem.ncbi.nlm.nih.gov/bioassay/1159580	BY4741
Bioactive 2	Generation of the Chemical Genetic Matrix	YHR030C	Bioactive 2_YHR030C	AID 1159580	NCBI PubChem BioAssay	AID 1159580	https://pubchem.ncbi.nlm.nih.gov/bioassay/1159580	Statistical analysis of the CGM data	AID 1159580	NCBI PubChem BioAssay	AID 1159580	https://pubchem.ncbi.nlm.nih.gov/bioassay/1159580	BY4741
Bioactive 2	Generation of the Chemical Genetic Matrix	YJR066W	Bioactive 2_YJR066W	AID 1159580	NCBI PubChem BioAssay	AID 1159580	https://pubchem.ncbi.nlm.nih.gov/bioassay/1159580	Statistical analysis of the CGM data	AID 1159580	NCBI PubChem BioAssay	AID 1159580	https://pubchem.ncbi.nlm.nih.gov/bioassay/1159580	BY4741
Bioactive 2	Generation of the Chemical Genetic Matrix	YKL203C	Bioactive 2_YKL203C	AID 1159580	NCBI PubChem BioAssay	AID 1159580	https://pubchem.ncbi.nlm.nih.gov/bioassay/1159580	Statistical analysis of the CGM data	AID 1159580	NCBI PubChem BioAssay	AID 1159580	https://pubchem.ncbi.nlm.nih.gov/bioassay/1159580	BY4741
Bioactive 2	Generation of the Chemical Genetic Matrix	BY4741	Bioactive 2_BY4741	AID 1159580	NCBI PubChem BioAssay	AID 1159580	https://pubchem.ncbi.nlm.nih.gov/bioassay/1159580	Statistical analysis of the CGM data	AID 1159580	NCBI PubChem BioAssay	AID 1159580	https://pubchem.ncbi.nlm.nih.gov/bioassay/1159580	BY4741
