# Supplementary material for: Systematic chemical-genetic and chemical-chemical interaction datasets for prediction of compound synergism
Source: Sci Data. 2016 Nov 22;3:160095. doi: 10.1038/sdata.2016.95 (PMC5127411; doi:10.1038/sdata.2016.95)
Supplement: Supplementary file 1 [file sdata201695-isa1.zip › a_CM_Tyers.txt]

Sample Name	Protocol REF	Parameter Value[ORF]	Protocol REF	Assay Name	Raw Data File	Comment[Data Repository]	Comment[Data Record Accession]	Comment[Data Record URI]	Protocol REF	Derived Data File	Comment[Data Repository]	Comment[Data Record Accession]	Comment[Data Record URI]	Factor Value[strain]
CM	Selection of cryptagen compounds for the Cryptagen Matrix (CM)	YNL020C	Generation of the CM	CM_YNL020C	AID 1159603	NCBI PubChem BioAssay	AID 1159603	https://pubchem.ncbi.nlm.nih.gov/bioassay/1159603	Analysis of CM data	AID 1159603	NCBI PubChem BioAssay	AID 1159603	https://pubchem.ncbi.nlm.nih.gov/bioassay/1159603	MT2481
CM	Selection of cryptagen compounds for the Cryptagen Matrix (CM)	YHR129C	Generation of the CM	CM_YHR129C	AID 1159603	NCBI PubChem BioAssay	AID 1159603	https://pubchem.ncbi.nlm.nih.gov/bioassay/1159603	Analysis of CM data	AID 1159603	NCBI PubChem BioAssay	AID 1159603	https://pubchem.ncbi.nlm.nih.gov/bioassay/1159603	MT2481
CM	Selection of cryptagen compounds for the Cryptagen Matrix (CM)	YLR085C	Generation of the CM	CM_YLR085C	AID 1159603	NCBI PubChem BioAssay	AID 1159603	https://pubchem.ncbi.nlm.nih.gov/bioassay/1159603	Analysis of CM data	AID 1159603	NCBI PubChem BioAssay	AID 1159603	https://pubchem.ncbi.nlm.nih.gov/bioassay/1159603	MT2481
CM	Selection of cryptagen compounds for the Cryptagen Matrix (CM)	YJL095W	Generation of the CM	CM_YJL095W	AID 1159603	NCBI PubChem BioAssay	AID 1159603	https://pubchem.ncbi.nlm.nih.gov/bioassay/1159603	Analysis of CM data	AID 1159603	NCBI PubChem BioAssay	AID 1159603	https://pubchem.ncbi.nlm.nih.gov/bioassay/1159603	MT2481
CM	Selection of cryptagen compounds for the Cryptagen Matrix (CM)	YER167W	Generation of the CM	CM_YER167W	AID 1159603	NCBI PubChem BioAssay	AID 1159603	https://pubchem.ncbi.nlm.nih.gov/bioassay/1159603	Analysis of CM data	AID 1159603	NCBI PubChem BioAssay	AID 1159603	https://pubchem.ncbi.nlm.nih.gov/bioassay/1159603	MT2481
CM	Selection of cryptagen compounds for the Cryptagen Matrix (CM)	YER155C	Generation of the CM	CM_YER155C	AID 1159603	NCBI PubChem BioAssay	AID 1159603	https://pubchem.ncbi.nlm.nih.gov/bioassay/1159603	Analysis of CM data	AID 1159603	NCBI PubChem BioAssay	AID 1159603	https://pubchem.ncbi.nlm.nih.gov/bioassay/1159603	MT2481
CM	Selection of cryptagen compounds for the Cryptagen Matrix (CM)	YDL074C	Generation of the CM	CM_YDL074C	AID 1159603	NCBI PubChem BioAssay	AID 1159603	https://pubchem.ncbi.nlm.nih.gov/bioassay/1159603	Analysis of CM data	AID 1159603	NCBI PubChem BioAssay	AID 1159603	https://pubchem.ncbi.nlm.nih.gov/bioassay/1159603	MT2481
CM	Selection of cryptagen compounds for the Cryptagen Matrix (CM)	YFL029C	Generation of the CM	CM_YFL029C	AID 1159603	NCBI PubChem BioAssay	AID 1159603	https://pubchem.ncbi.nlm.nih.gov/bioassay/1159603	Analysis of CM data	AID 1159603	NCBI PubChem BioAssay	AID 1159603	https://pubchem.ncbi.nlm.nih.gov/bioassay/1159603	MT2481
CM	Selection of cryptagen compounds for the Cryptagen Matrix (CM)	YLR330W	Generation of the CM	CM_YLR330W	AID 1159603	NCBI PubChem BioAssay	AID 1159603	https://pubchem.ncbi.nlm.nih.gov/bioassay/1159603	Analysis of CM data	AID 1159603	NCBI PubChem BioAssay	AID 1159603	https://pubchem.ncbi.nlm.nih.gov/bioassay/1159603	MT2481
CM	Selection of cryptagen compounds for the Cryptagen Matrix (CM)	YPL241C	Generation of the CM	CM_YPL241C	AID 1159603	NCBI PubChem BioAssay	AID 1159603	https://pubchem.ncbi.nlm.nih.gov/bioassay/1159603	Analysis of CM data	AID 1159603	NCBI PubChem BioAssay	AID 1159603	https://pubchem.ncbi.nlm.nih.gov/bioassay/1159603	MT2481
CM	Selection of cryptagen compounds for the Cryptagen Matrix (CM)	YEL061C	Generation of the CM	CM_YEL061C	AID 1159603	NCBI PubChem BioAssay	AID 1159603	https://pubchem.ncbi.nlm.nih.gov/bioassay/1159603	Analysis of CM data	AID 1159603	NCBI PubChem BioAssay	AID 1159603	https://pubchem.ncbi.nlm.nih.gov/bioassay/1159603	MT2481
CM	Selection of cryptagen compounds for the Cryptagen Matrix (CM)	YOR061W	Generation of the CM	CM_YOR061W	AID 1159603	NCBI PubChem BioAssay	AID 1159603	https://pubchem.ncbi.nlm.nih.gov/bioassay/1159603	Analysis of CM data	AID 1159603	NCBI PubChem BioAssay	AID 1159603	https://pubchem.ncbi.nlm.nih.gov/bioassay/1159603	MT2481
CM	Selection of cryptagen compounds for the Cryptagen Matrix (CM)	YAL040C	Generation of the CM	CM_YAL040C	AID 1159603	NCBI PubChem BioAssay	AID 1159603	https://pubchem.ncbi.nlm.nih.gov/bioassay/1159603	Analysis of CM data	AID 1159603	NCBI PubChem BioAssay	AID 1159603	https://pubchem.ncbi.nlm.nih.gov/bioassay/1159603	MT2481
CM	Selection of cryptagen compounds for the Cryptagen Matrix (CM)	YKL190W	Generation of the CM	CM_YKL190W	AID 1159603	NCBI PubChem BioAssay	AID 1159603	https://pubchem.ncbi.nlm.nih.gov/bioassay/1159603	Analysis of CM data	AID 1159603	NCBI PubChem BioAssay	AID 1159603	https://pubchem.ncbi.nlm.nih.gov/bioassay/1159603	MT2481
CM	Selection of cryptagen compounds for the Cryptagen Matrix (CM)	YGR092W	Generation of the CM	CM_YGR092W	AID 1159603	NCBI PubChem BioAssay	AID 1159603	https://pubchem.ncbi.nlm.nih.gov/bioassay/1159603	Analysis of CM data	AID 1159603	NCBI PubChem BioAssay	AID 1159603	https://pubchem.ncbi.nlm.nih.gov/bioassay/1159603	MT2481
CM	Selection of cryptagen compounds for the Cryptagen Matrix (CM)	YAL013W	Generation of the CM	CM_YAL013W	AID 1159603	NCBI PubChem BioAssay	AID 1159603	https://pubchem.ncbi.nlm.nih.gov/bioassay/1159603	Analysis of CM data	AID 1159603	NCBI PubChem BioAssay	AID 1159603	https://pubchem.ncbi.nlm.nih.gov/bioassay/1159603	MT2481
CM	Selection of cryptagen compounds for the Cryptagen Matrix (CM)	YDL101C	Generation of the CM	CM_YDL101C	AID 1159603	NCBI PubChem BioAssay	AID 1159603	https://pubchem.ncbi.nlm.nih.gov/bioassay/1159603	Analysis of CM data	AID 1159603	NCBI PubChem BioAssay	AID 1159603	https://pubchem.ncbi.nlm.nih.gov/bioassay/1159603	MT2481
CM	Selection of cryptagen compounds for the Cryptagen Matrix (CM)	YDR363W	Generation of the CM	CM_YDR363W	AID 1159603	NCBI PubChem BioAssay	AID 1159603	https://pubchem.ncbi.nlm.nih.gov/bioassay/1159603	Analysis of CM data	AID 1159603	NCBI PubChem BioAssay	AID 1159603	https://pubchem.ncbi.nlm.nih.gov/bioassay/1159603	MT2481
CM	Selection of cryptagen compounds for the Cryptagen Matrix (CM)	YBR021W	Generation of the CM	CM_YBR021W	AID 1159603	NCBI PubChem BioAssay	AID 1159603	https://pubchem.ncbi.nlm.nih.gov/bioassay/1159603	Analysis of CM data	AID 1159603	NCBI PubChem BioAssay	AID 1159603	https://pubchem.ncbi.nlm.nih.gov/bioassay/1159603	MT2481
CM	Selection of cryptagen compounds for the Cryptagen Matrix (CM)	YMR307W	Generation of the CM	CM_YMR307W	AID 1159603	NCBI PubChem BioAssay	AID 1159603	https://pubchem.ncbi.nlm.nih.gov/bioassay/1159603	Analysis of CM data	AID 1159603	NCBI PubChem BioAssay	AID 1159603	https://pubchem.ncbi.nlm.nih.gov/bioassay/1159603	MT2481
CM	Selection of cryptagen compounds for the Cryptagen Matrix (CM)	YNL153C	Generation of the CM	CM_YNL153C	AID 1159603	NCBI PubChem BioAssay	AID 1159603	https://pubchem.ncbi.nlm.nih.gov/bioassay/1159603	Analysis of CM data	AID 1159603	NCBI PubChem BioAssay	AID 1159603	https://pubchem.ncbi.nlm.nih.gov/bioassay/1159603	MT2481
CM	Selection of cryptagen compounds for the Cryptagen Matrix (CM)	YER133W	Generation of the CM	CM_YER133W	AID 1159603	NCBI PubChem BioAssay	AID 1159603	https://pubchem.ncbi.nlm.nih.gov/bioassay/1159603	Analysis of CM data	AID 1159603	NCBI PubChem BioAssay	AID 1159603	https://pubchem.ncbi.nlm.nih.gov/bioassay/1159603	MT2481
CM	Selection of cryptagen compounds for the Cryptagen Matrix (CM)	YDL035C	Generation of the CM	CM_YDL035C	AID 1159603	NCBI PubChem BioAssay	AID 1159603	https://pubchem.ncbi.nlm.nih.gov/bioassay/1159603	Analysis of CM data	AID 1159603	NCBI PubChem BioAssay	AID 1159603	https://pubchem.ncbi.nlm.nih.gov/bioassay/1159603	MT2481
CM	Selection of cryptagen compounds for the Cryptagen Matrix (CM)	YJR075W	Generation of the CM	CM_YJR075W	AID 1159603	NCBI PubChem BioAssay	AID 1159603	https://pubchem.ncbi.nlm.nih.gov/bioassay/1159603	Analysis of CM data	AID 1159603	NCBI PubChem BioAssay	AID 1159603	https://pubchem.ncbi.nlm.nih.gov/bioassay/1159603	MT2481
CM	Selection of cryptagen compounds for the Cryptagen Matrix (CM)	YLR113W	Generation of the CM	CM_YLR113W	AID 1159603	NCBI PubChem BioAssay	AID 1159603	https://pubchem.ncbi.nlm.nih.gov/bioassay/1159603	Analysis of CM data	AID 1159603	NCBI PubChem BioAssay	AID 1159603	https://pubchem.ncbi.nlm.nih.gov/bioassay/1159603	MT2481
CM	Selection of cryptagen compounds for the Cryptagen Matrix (CM)	YDL108W	Generation of the CM	CM_YDL108W	AID 1159603	NCBI PubChem BioAssay	AID 1159603	https://pubchem.ncbi.nlm.nih.gov/bioassay/1159603	Analysis of CM data	AID 1159603	NCBI PubChem BioAssay	AID 1159603	https://pubchem.ncbi.nlm.nih.gov/bioassay/1159603	MT2481
CM	Selection of cryptagen compounds for the Cryptagen Matrix (CM)	YNL322C	Generation of the CM	CM_YNL322C	AID 1159603	NCBI PubChem BioAssay	AID 1159603	https://pubchem.ncbi.nlm.nih.gov/bioassay/1159603	Analysis of CM data	AID 1159603	NCBI PubChem BioAssay	AID 1159603	https://pubchem.ncbi.nlm.nih.gov/bioassay/1159603	MT2481
CM	Selection of cryptagen compounds for the Cryptagen Matrix (CM)	YJL134W	Generation of the CM	CM_YJL134W	AID 1159603	NCBI PubChem BioAssay	AID 1159603	https://pubchem.ncbi.nlm.nih.gov/bioassay/1159603	Analysis of CM data	AID 1159603	NCBI PubChem BioAssay	AID 1159603	https://pubchem.ncbi.nlm.nih.gov/bioassay/1159603	MT2481
CM	Selection of cryptagen compounds for the Cryptagen Matrix (CM)	YPL055C	Generation of the CM	CM_YPL055C	AID 1159603	NCBI PubChem BioAssay	AID 1159603	https://pubchem.ncbi.nlm.nih.gov/bioassay/1159603	Analysis of CM data	AID 1159603	NCBI PubChem BioAssay	AID 1159603	https://pubchem.ncbi.nlm.nih.gov/bioassay/1159603	MT2481
CM	Selection of cryptagen compounds for the Cryptagen Matrix (CM)	YKL085W	Generation of the CM	CM_YKL085W	AID 1159603	NCBI PubChem BioAssay	AID 1159603	https://pubchem.ncbi.nlm.nih.gov/bioassay/1159603	Analysis of CM data	AID 1159603	NCBI PubChem BioAssay	AID 1159603	https://pubchem.ncbi.nlm.nih.gov/bioassay/1159603	MT2481
CM	Selection of cryptagen compounds for the Cryptagen Matrix (CM)	YCL061C	Generation of the CM	CM_YCL061C	AID 1159603	NCBI PubChem BioAssay	AID 1159603	https://pubchem.ncbi.nlm.nih.gov/bioassay/1159603	Analysis of CM data	AID 1159603	NCBI PubChem BioAssay	AID 1159603	https://pubchem.ncbi.nlm.nih.gov/bioassay/1159603	MT2481
CM	Selection of cryptagen compounds for the Cryptagen Matrix (CM)	YDR162C	Generation of the CM	CM_YDR162C	AID 1159603	NCBI PubChem BioAssay	AID 1159603	https://pubchem.ncbi.nlm.nih.gov/bioassay/1159603	Analysis of CM data	AID 1159603	NCBI PubChem BioAssay	AID 1159603	https://pubchem.ncbi.nlm.nih.gov/bioassay/1159603	MT2481
CM	Selection of cryptagen compounds for the Cryptagen Matrix (CM)	YNL175C	Generation of the CM	CM_YNL175C	AID 1159603	NCBI PubChem BioAssay	AID 1159603	https://pubchem.ncbi.nlm.nih.gov/bioassay/1159603	Analysis of CM data	AID 1159603	NCBI PubChem BioAssay	AID 1159603	https://pubchem.ncbi.nlm.nih.gov/bioassay/1159603	MT2481
CM	Selection of cryptagen compounds for the Cryptagen Matrix (CM)	YER002W	Generation of the CM	CM_YER002W	AID 1159603	NCBI PubChem BioAssay	AID 1159603	https://pubchem.ncbi.nlm.nih.gov/bioassay/1159603	Analysis of CM data	AID 1159603	NCBI PubChem BioAssay	AID 1159603	https://pubchem.ncbi.nlm.nih.gov/bioassay/1159603	MT2481
CM	Selection of cryptagen compounds for the Cryptagen Matrix (CM)	YDR150W	Generation of the CM	CM_YDR150W	AID 1159603	NCBI PubChem BioAssay	AID 1159603	https://pubchem.ncbi.nlm.nih.gov/bioassay/1159603	Analysis of CM data	AID 1159603	NCBI PubChem BioAssay	AID 1159603	https://pubchem.ncbi.nlm.nih.gov/bioassay/1159603	MT2481
CM	Selection of cryptagen compounds for the Cryptagen Matrix (CM)	YGR078C	Generation of the CM	CM_YGR078C	AID 1159603	NCBI PubChem BioAssay	AID 1159603	https://pubchem.ncbi.nlm.nih.gov/bioassay/1159603	Analysis of CM data	AID 1159603	NCBI PubChem BioAssay	AID 1159603	https://pubchem.ncbi.nlm.nih.gov/bioassay/1159603	MT2481
CM	Selection of cryptagen compounds for the Cryptagen Matrix (CM)	YBL105C	Generation of the CM	CM_YBL105C	AID 1159603	NCBI PubChem BioAssay	AID 1159603	https://pubchem.ncbi.nlm.nih.gov/bioassay/1159603	Analysis of CM data	AID 1159603	NCBI PubChem BioAssay	AID 1159603	https://pubchem.ncbi.nlm.nih.gov/bioassay/1159603	MT2481
CM	Selection of cryptagen compounds for the Cryptagen Matrix (CM)	YDL134C	Generation of the CM	CM_YDL134C	AID 1159603	NCBI PubChem BioAssay	AID 1159603	https://pubchem.ncbi.nlm.nih.gov/bioassay/1159603	Analysis of CM data	AID 1159603	NCBI PubChem BioAssay	AID 1159603	https://pubchem.ncbi.nlm.nih.gov/bioassay/1159603	MT2481
CM	Selection of cryptagen compounds for the Cryptagen Matrix (CM)	YML016C	Generation of the CM	CM_YML016C	AID 1159603	NCBI PubChem BioAssay	AID 1159603	https://pubchem.ncbi.nlm.nih.gov/bioassay/1159603	Analysis of CM data	AID 1159603	NCBI PubChem BioAssay	AID 1159603	https://pubchem.ncbi.nlm.nih.gov/bioassay/1159603	MT2481
CM	Selection of cryptagen compounds for the Cryptagen Matrix (CM)	YPL153C	Generation of the CM	CM_YPL153C	AID 1159603	NCBI PubChem BioAssay	AID 1159603	https://pubchem.ncbi.nlm.nih.gov/bioassay/1159603	Analysis of CM data	AID 1159603	NCBI PubChem BioAssay	AID 1159603	https://pubchem.ncbi.nlm.nih.gov/bioassay/1159603	MT2481
CM	Selection of cryptagen compounds for the Cryptagen Matrix (CM)	YLR039C	Generation of the CM	CM_YLR039C	AID 1159603	NCBI PubChem BioAssay	AID 1159603	https://pubchem.ncbi.nlm.nih.gov/bioassay/1159603	Analysis of CM data	AID 1159603	NCBI PubChem BioAssay	AID 1159603	https://pubchem.ncbi.nlm.nih.gov/bioassay/1159603	MT2481
CM	Selection of cryptagen compounds for the Cryptagen Matrix (CM)	YIL066C	Generation of the CM	CM_YIL066C	AID 1159603	NCBI PubChem BioAssay	AID 1159603	https://pubchem.ncbi.nlm.nih.gov/bioassay/1159603	Analysis of CM data	AID 1159603	NCBI PubChem BioAssay	AID 1159603	https://pubchem.ncbi.nlm.nih.gov/bioassay/1159603	MT2481
CM	Selection of cryptagen compounds for the Cryptagen Matrix (CM)	YBR229C	Generation of the CM	CM_YBR229C	AID 1159603	NCBI PubChem BioAssay	AID 1159603	https://pubchem.ncbi.nlm.nih.gov/bioassay/1159603	Analysis of CM data	AID 1159603	NCBI PubChem BioAssay	AID 1159603	https://pubchem.ncbi.nlm.nih.gov/bioassay/1159603	MT2481
CM	Selection of cryptagen compounds for the Cryptagen Matrix (CM)	YNL067W	Generation of the CM	CM_YNL067W	AID 1159603	NCBI PubChem BioAssay	AID 1159603	https://pubchem.ncbi.nlm.nih.gov/bioassay/1159603	Analysis of CM data	AID 1159603	NCBI PubChem BioAssay	AID 1159603	https://pubchem.ncbi.nlm.nih.gov/bioassay/1159603	MT2481
CM	Selection of cryptagen compounds for the Cryptagen Matrix (CM)	YMR263W	Generation of the CM	CM_YMR263W	AID 1159603	NCBI PubChem BioAssay	AID 1159603	https://pubchem.ncbi.nlm.nih.gov/bioassay/1159603	Analysis of CM data	AID 1159603	NCBI PubChem BioAssay	AID 1159603	https://pubchem.ncbi.nlm.nih.gov/bioassay/1159603	MT2481
CM	Selection of cryptagen compounds for the Cryptagen Matrix (CM)	YHR205W	Generation of the CM	CM_YHR205W	AID 1159603	NCBI PubChem BioAssay	AID 1159603	https://pubchem.ncbi.nlm.nih.gov/bioassay/1159603	Analysis of CM data	AID 1159603	NCBI PubChem BioAssay	AID 1159603	https://pubchem.ncbi.nlm.nih.gov/bioassay/1159603	MT2481
CM	Selection of cryptagen compounds for the Cryptagen Matrix (CM)	YIL147C	Generation of the CM	CM_YIL147C	AID 1159603	NCBI PubChem BioAssay	AID 1159603	https://pubchem.ncbi.nlm.nih.gov/bioassay/1159603	Analysis of CM data	AID 1159603	NCBI PubChem BioAssay	AID 1159603	https://pubchem.ncbi.nlm.nih.gov/bioassay/1159603	MT2481
CM	Selection of cryptagen compounds for the Cryptagen Matrix (CM)	YHR030C	Generation of the CM	CM_YHR030C	AID 1159603	NCBI PubChem BioAssay	AID 1159603	https://pubchem.ncbi.nlm.nih.gov/bioassay/1159603	Analysis of CM data	AID 1159603	NCBI PubChem BioAssay	AID 1159603	https://pubchem.ncbi.nlm.nih.gov/bioassay/1159603	MT2481
CM	Selection of cryptagen compounds for the Cryptagen Matrix (CM)	YGR229C	Generation of the CM	CM_YGR229C	AID 1159603	NCBI PubChem BioAssay	AID 1159603	https://pubchem.ncbi.nlm.nih.gov/bioassay/1159603	Analysis of CM data	AID 1159603	NCBI PubChem BioAssay	AID 1159603	https://pubchem.ncbi.nlm.nih.gov/bioassay/1159603	MT2481
CM	Selection of cryptagen compounds for the Cryptagen Matrix (CM)	YIL073C	Generation of the CM	CM_YIL073C	AID 1159603	NCBI PubChem BioAssay	AID 1159603	https://pubchem.ncbi.nlm.nih.gov/bioassay/1159603	Analysis of CM data	AID 1159603	NCBI PubChem BioAssay	AID 1159603	https://pubchem.ncbi.nlm.nih.gov/bioassay/1159603	MT2481
CM	Selection of cryptagen compounds for the Cryptagen Matrix (CM)	YNL224C	Generation of the CM	CM_YNL224C	AID 1159603	NCBI PubChem BioAssay	AID 1159603	https://pubchem.ncbi.nlm.nih.gov/bioassay/1159603	Analysis of CM data	AID 1159603	NCBI PubChem BioAssay	AID 1159603	https://pubchem.ncbi.nlm.nih.gov/bioassay/1159603	MT2481
CM	Selection of cryptagen compounds for the Cryptagen Matrix (CM)	YNL128W	Generation of the CM	CM_YNL128W	AID 1159603	NCBI PubChem BioAssay	AID 1159603	https://pubchem.ncbi.nlm.nih.gov/bioassay/1159603	Analysis of CM data	AID 1159603	NCBI PubChem BioAssay	AID 1159603	https://pubchem.ncbi.nlm.nih.gov/bioassay/1159603	MT2481
CM	Selection of cryptagen compounds for the Cryptagen Matrix (CM)	YOL006C	Generation of the CM	CM_YOL006C	AID 1159603	NCBI PubChem BioAssay	AID 1159603	https://pubchem.ncbi.nlm.nih.gov/bioassay/1159603	Analysis of CM data	AID 1159603	NCBI PubChem BioAssay	AID 1159603	https://pubchem.ncbi.nlm.nih.gov/bioassay/1159603	MT2481
CM	Selection of cryptagen compounds for the Cryptagen Matrix (CM)	YNL197C	Generation of the CM	CM_YNL197C	AID 1159603	NCBI PubChem BioAssay	AID 1159603	https://pubchem.ncbi.nlm.nih.gov/bioassay/1159603	Analysis of CM data	AID 1159603	NCBI PubChem BioAssay	AID 1159603	https://pubchem.ncbi.nlm.nih.gov/bioassay/1159603	MT2481
CM	Selection of cryptagen compounds for the Cryptagen Matrix (CM)	YOR083W	Generation of the CM	CM_YOR083W	AID 1159603	NCBI PubChem BioAssay	AID 1159603	https://pubchem.ncbi.nlm.nih.gov/bioassay/1159603	Analysis of CM data	AID 1159603	NCBI PubChem BioAssay	AID 1159603	https://pubchem.ncbi.nlm.nih.gov/bioassay/1159603	MT2481
CM	Selection of cryptagen compounds for the Cryptagen Matrix (CM)	BY4741	Generation of the CM	CM_BY4741	AID 1159603	NCBI PubChem BioAssay	AID 1159603	https://pubchem.ncbi.nlm.nih.gov/bioassay/1159603	Analysis of CM data	AID 1159603	NCBI PubChem BioAssay	AID 1159603	https://pubchem.ncbi.nlm.nih.gov/bioassay/1159603	MT2481
CM	Selection of cryptagen compounds for the Cryptagen Matrix (CM)	YER123W	Generation of the CM	CM_YER123W	AID 1159603	NCBI PubChem BioAssay	AID 1159603	https://pubchem.ncbi.nlm.nih.gov/bioassay/1159603	Analysis of CM data	AID 1159603	NCBI PubChem BioAssay	AID 1159603	https://pubchem.ncbi.nlm.nih.gov/bioassay/1159603	MT2481
CM	Selection of cryptagen compounds for the Cryptagen Matrix (CM)	YLR262C	Generation of the CM	CM_YLR262C	AID 1159603	NCBI PubChem BioAssay	AID 1159603	https://pubchem.ncbi.nlm.nih.gov/bioassay/1159603	Analysis of CM data	AID 1159603	NCBI PubChem BioAssay	AID 1159603	https://pubchem.ncbi.nlm.nih.gov/bioassay/1159603	MT2481
